# Supplementary material for: Strengthening the Evidence for a Causal Link between Type 2 Diabetes Mellitus and Pancreatic Cancer: Insights from Two-Sample and Multivariable Mendelian Randomization
Source: Int J Mol Sci. 2024 Apr 23;25(9):4615. doi: 10.3390/ijms25094615 (PMC11082974; doi:10.3390/ijms25094615)
Supplement: Supplementary file 1 [file ijms-25-04615-s001.zip]

Archive with 2 entries (2 files):
- Appendix_TableS1-S12_v2.xlsx
- Supplementary_Table_S13_STROBE-MR-checklist-fillable_v2.pdf
