# Supplementary material for: Strengthening the Evidence for a Causal Link between Type 2 Diabetes Mellitus and Pancreatic Cancer: Insights from Two-Sample and Multivariable Mendelian Randomization
Source: Int J Mol Sci. 2024 Apr 23;25(9):4615. doi: 10.3390/ijms25094615 (PMC11082974; doi:10.3390/ijms25094615)
Supplement: Supplementary file 1 [file ijms-25-04615-s001.zip › Appendix_TableS1-S12_v2.xlsx]

## Sheet: Supplementary Table S1
Supplementary Table S1. Instrumental variables of T2DM on PaCa two-sample MR analysis in the FinnGen.
Genetic information							Exposure(T2DM)				Outcome(PaCa)
GWAS study	SNP	CHR	BP	Gene	Effect Allele	Other Allele	Beta(EUR)	SE(EUR)	EAF(EUR)	p-value(EUR)	Beta	SE	EAF	p-value
Vujkovic et al. 2020	rs10096633	8	19830921	LPL,RPL30P9	C	T	0.0404	0.0069	0.875	4.765e-09	-0.0394	0.0597	0.902963	0.509
Vujkovic et al. 2020	rs10119430	9	111938268	EPB41L4B	G	A	0.0341	0.0056	0.2232	1.014e-09	-0.0815	0.0446	0.197726	0.0679
Vujkovic et al. 2020	rs10184004	2	165508389	COBLL1	C	T	0.0633	0.0046	0.5921	2.484e-42	0.0604	0.037	0.641143	0.103
Vujkovic et al. 2020	rs10188334	2	653874	TMEM18,LINC01875	C	T	0.0503	0.0062	0.8277	7.756e-16	0.0695	0.0477	0.837898	0.145
Vujkovic et al. 2020	rs10404726	19	18834514	CRTC1	C	T	0.0277	0.0047	0.5305	2.731e-09	0.0297	0.0355	0.476031	0.402
Vujkovic et al. 2020	rs10408163	19	47597102	ZC3H4	C	T	0.0343	0.005	0.6999	8.657e-12	-0.00196	0.0373	0.656303	0.958
Mahajan et al. 2018	rs1042725	12	66358347	HMGA2	T	C	0.049	0.007	0.4902	1.8e-13	0.0651	0.0356	0.476021	0.0674
Vujkovic et al. 2020	rs10440833	6	20688121	CDKAL1	T	A	-0.1223	0.0051	0.7328	1.33e-125	0.0577	0.0377	0.669202	0.126
Vujkovic et al. 2020	rs10750397	11	128234144	ETS1,LINC02098	G	A	-0.048	0.0051	0.7102	1.005e-20	-0.0183	0.0372	0.651968	0.623
Vujkovic et al. 2020	rs10773000	12	123736084	C12orf65	G	T	0.0375	0.0049	0.6642	1.42e-14	0.0414	0.0375	0.648642	0.271
Vujkovic et al. 2020	rs10808671	8	95967372	RP11-347C18.3	G	A	-0.0373	0.0045	0.5205	2.36e-16	0.0445	0.0355	0.529637	0.21
Mahajan et al. 2018	rs10811660	9	22134068	CDKN2A/B	G	A	0.239	0.01	0.8282	1.4e-115	0.0565	0.0509	0.857689	0.267
Vujkovic et al. 2020	rs10818763	9	125689694	ZBTB26	C	T	0.045	0.007	0.8718	1.402e-10	-0.0139	0.0489	0.842734	0.776
Vujkovic et al. 2020	rs10830963	11	92708710	MTNR1B	G	C	0.0885	0.0051	0.2781	4.566e-68	0.0573	0.037	0.357818	0.122
Vujkovic et al. 2020	rs10844519	12	33410855	ASS1P14,SYT10	G	T	0.0323	0.005	0.2872	1.379e-10	0.00483	0.0385	0.310046	0.9
Vujkovic et al. 2020	rs10879261	12	71520761	TSPAN8	G	T	0.0384	0.0046	0.411	8.598e-17	0.0483	0.0369	0.361524	0.191
Vujkovic et al. 2020	rs10889560	1	65989878	LEPR	C	A	-0.0473	0.008	0.9118	4.007e-09	0.0414	0.0638	0.914436	0.516
Mahajan et al. 2018	rs10893829	11	128042575	ETS1	T	C	0.058	0.01	0.8533	1.3e-10	0.0755	0.0485	0.841376	0.119
Vujkovic et al. 2020	rs10916780	1	20707153	LINC01141	G	A	-0.0325	0.0059	0.1957	3.563e-08	0.0543	0.0486	0.157265	0.263
Vujkovic et al. 2020	rs10938398	4	45186139	THAP12P9,PRDX4P1	G	A	-0.0425	0.0046	0.5687	3.913e-20	-0.0451	0.0357	0.526493	0.206
Mahajan et al. 2018	rs10962	17	36046451	HNF1B	C	G	0.049	0.01	0.2257	9.9e-10	-0.101	0.0431	0.222603	0.0197
Vujkovic et al. 2020	rs10993072	9	96915002	PTPDC1,MIRLET7A1HG	C	T	-0.036	0.005	0.6826	9.134e-13	0.0271	0.038	0.675947	0.475
Vujkovic et al. 2020	rs10998338	10	70382179	TET1	G	A	-0.0294	0.0046	0.5483	2.02e-10	0.0312	0.0357	0.533775	0.381
Mahajan et al. 2018	rs11042596	11	2118860	INS/IGF2	G	T	0.039	0.005	0.6649	2e-08	-0.0112	0.039	0.704084	0.774
Vujkovic et al. 2020	rs11046164	12	21843576	RP11-59N23.3	C	T	0.0306	0.0052	0.7324	4.652e-09	0.0389	0.0368	0.624778	0.289
Vujkovic et al. 2020	rs11048457	12	26463174	RP11-283G6.4	G	A	0.0446	0.0053	0.2625	3.28e-17	0.0203	0.0394	0.285291	0.607
Mahajan et al. 2018	rs11063028	12	4300172	CCND2	C	T	0.058	0.007	0.18	8.5e-11	-0.0584	0.0405	0.258806	0.149
Vujkovic et al. 2020	rs11078916	17	37746307	CDK12,NEUROD2	C	T	-0.0373	0.0052	0.7039	4.841e-13	0.0274	0.0407	0.740872	0.501
Vujkovic et al. 2020	rs1109442	17	34862220	MYO19	C	T	0.0249	0.0045	0.4733	4.529e-08	0.00523	0.0357	0.440858	0.884
Vujkovic et al. 2020	rs11096542	2	18707873	KCNS3,RDH14	G	A	-0.0274	0.0047	0.4148	5.16e-09	0.109	0.0365	0.357916	0.00274
Vujkovic et al. 2020	rs11108094	12	95928113	USP44	C	A	-0.0601	0.0093	0.9318	1.156e-10	0.278	0.096	0.958999	0.00379
Vujkovic et al. 2020	rs1111875	10	94462882	HHEX,Y_RNA	C	T	0.0923	0.0046	0.5924	5.21e-89	-0.0646	0.0356	0.523744	0.0694
Vujkovic et al. 2020	rs11181613	12	43046449	RP11-25I15.2	C	A	0.043	0.0067	0.8547	1.374e-10	-0.0637	0.0613	0.908409	0.299
Vujkovic et al. 2020	rs11201992	10	88117318	GRID1	C	A	0.0258	0.0045	0.5371	1.373e-08	-0.0129	0.0356	0.547049	0.716
Mahajan et al. 2018	rs11202627	10	89769340	PTEN	T	C	0.058	0.01	0.1518	4.7e-08	-0.0123	0.0565	0.111605	0.828
Vujkovic et al. 2020	rs112324411	14	101258584	MEG3	C	T	0.0755	0.0108	0.9342	3.201e-12	-0.0214	0.0614	0.903467	0.727
Vujkovic et al. 2020	rs11240351	1	205044339	CNTN2	G	A	0.0312	0.0046	0.4107	1.507e-11	-0.0108	0.0358	0.436996	0.763
Vujkovic et al. 2020	rs112515915	8	105662373	RP11-127H5.1	G	A	-0.0559	0.0091	0.0707	9.543e-10	0.0707	0.0727	0.0632784	0.33
Vujkovic et al. 2020	rs11257655	10	12307894	RN7SL232P	C	T	-0.0907	0.0074	0.7809	7.245e-35	-0.0682	0.0404	0.734624	0.0912
Vujkovic et al. 2020	rs11258422	10	13540869	BEND7	C	A	0.0276	0.0048	0.3572	1.131e-08	-0.0225	0.0356	0.50597	0.527
Vujkovic et al. 2020	rs1127215	1	117532790	PTGFRN	C	T	0.043	0.0046	0.5853	1.925e-20	0.0189	0.0372	0.650836	0.612
Vujkovic et al. 2020	rs113135335	2	111887754	BCL2L11	G	T	-0.0561	0.0077	0.1089	3.545e-13	0.026	0.0569	0.107687	0.648
Vujkovic et al. 2020	rs113414093	2	219859171	CRYBA2	G	A	-0.0717	0.0131	0.9445	4.292e-08	-0.0899	0.0634	0.914672	0.156
Vujkovic et al. 2020	rs114136102	5	36084426	UGT3A2,LMBRD2	C	T	0.072	0.012	0.0397	2.054e-09	0.0345	0.089	0.0420688	0.698
Mahajan et al. 2018	rs11496066	7	102486254	FBXL13	T	C	0.077	0.014	0.8181	1.1e-08	0.0455	0.0457	0.815758	0.32
Vujkovic et al. 2020	rs11561066	11	50110597	GTF2IP11,PHKG1P3	C	T	0.0502	0.0082	0.087	1.104e-09	0.036	0.0774	0.0553727	0.642
Vujkovic et al. 2020	rs11583755	1	6672729	PHF13	C	A	0.0387	0.0048	0.3598	4.339e-16	0.0652	0.0372	0.344099	0.0796
Vujkovic et al. 2020	rs11602873	11	72460762	ARAP1	T	A	-0.0976	0.0064	0.1563	8.914e-52	-0.0014	0.0417	0.238895	0.973
Vujkovic et al. 2020	rs11614914	12	133070294	FBRSL1	C	T	-0.0389	0.005	0.6746	4.653e-15	-0.0111	0.0372	0.649905	0.765
Vujkovic et al. 2020	rs11616380	13	80705315	LINC01080,SPRY2	G	T	0.0793	0.0051	0.7206	7.992e-54	-0.0217	0.0388	0.706333	0.577
Vujkovic et al. 2020	rs11646052	16	85716463	GINS2	G	A	0.0263	0.0047	0.3918	2.614e-08	-0.0153	0.0357	0.441655	0.668
Vujkovic et al. 2020	rs11651755	17	36099840	HNF1B	C	T	0.058	0.0046	0.4848	4.149e-36	-0.0656	0.0365	0.385172	0.0727
Mahajan et al. 2018	rs11680058	2	16574669	FAM49A	A	G	0.058	0.01	0.863	1.4e-08	-0.0428	0.0597	0.898196	0.473
Vujkovic et al. 2020	rs116861182	11	55588216	OR5D18	C	A	0.0637	0.0109	0.0549	5.9e-09	0.0241	0.0986	0.0350354	0.807
Mahajan et al. 2018	rs11688682	2	121347612	GLI2	G	C	0.049	0.007	0.7278	4.2e-09	0.0064	0.0413	0.749765	0.877
Mahajan et al. 2018	rs11699802	20	48832135	CEBPB	C	T	0.039	0.007	0.5359	1.8e-11	0.0686	0.0356	0.522436	0.054
Mahajan et al. 2018	rs117001013	22	32348841	YWHAH	C	T	0.068	0.012	0.9117	1.7e-08	-0.00872	0.0739	0.939971	0.906
Vujkovic et al. 2020	rs11708067	3	123065778	ADCY5	G	A	-0.0782	0.0055	0.2286	1.501e-46	-0.064	0.0473	0.169073	0.176
Vujkovic et al. 2020	rs117316450	11	14518419	COPB1	G	C	0.1308	0.0178	0.0188	2.072e-13	-0.116	0.193	0.00836761	0.547
Mahajan et al. 2018	rs117483894	15	57456802	TCF12	G	A	0.095	0.016	0.0369	3.9e-08	-0.0328	0.0911	0.0398861	0.719
Vujkovic et al. 2020	rs11759026	6	126792095	MIR588,CENPW	G	A	0.0646	0.0073	0.2307	6.682e-19	-0.0463	0.0411	0.244198	0.26
Mahajan et al. 2018	rs11842871	13	31042452	HMGB1	G	T	0.039	0.007	0.7345	1.2e-08	-0.0426	0.038	0.673954	0.262
Vujkovic et al. 2020	rs11870735	17	481604	VPS53	C	T	-0.0339	0.006	0.8178	1.679e-08	-0.0297	0.0528	0.87073	0.574
Mahajan et al. 2018	rs11926707	3	46925539	KIF9	C	T	0.239	0.042	0.6262	2.1e-08	0.0227	0.0376	0.652462	0.546
Vujkovic et al. 2020	rs11998023	8	25871721	EBF2	G	T	0.0355	0.0058	0.1887	1.127e-09	-0.0227	0.0498	0.147613	0.648
Vujkovic et al. 2020	rs12001437	9	34074476	DCAF12,RN7SKP114	C	T	0.0339	0.0047	0.3727	6.265e-13	0.0694	0.0372	0.352472	0.0618
Vujkovic et al. 2020	rs12056338	8	12643055	RP11-252C15.1	G	T	-0.0312	0.0047	0.5858	2.879e-11	0.0443	0.0358	0.534303	0.215
Vujkovic et al. 2020	rs12185519	19	4967739	KDM4B	C	T	-0.0398	0.0058	0.7945	5.054e-12	0.022	0.0504	0.855263	0.662
Vujkovic et al. 2020	rs12187734	5	51763665	MFSD4BP1,RPS17P11	C	T	0.0293	0.0046	0.5234	2.244e-10	-0.00489	0.0355	0.506935	0.89
Vujkovic et al. 2020	rs12192275	6	127412728	RPS4XP9,RSPO3	G	A	0.046	0.0055	0.7653	1.037e-16	-0.0239	0.0422	0.769892	0.571
Vujkovic et al. 2020	rs12380322	9	19074538	HAUS6	G	A	0.0367	0.0047	0.3964	7.276e-15	-0.0276	0.0374	0.341023	0.461
Vujkovic et al. 2020	rs12419690	11	45858584	CRY2,SLC35C1	G	A	0.0297	0.0046	0.4456	1.223e-10	-0.0145	0.0355	0.516303	0.684
Vujkovic et al. 2020	rs12422600	12	54429385	HOXC6	G	A	0.0268	0.0048	0.6344	2.272e-08	0.0666	0.0361	0.584088	0.0649
Vujkovic et al. 2020	rs12454712	18	60845884	BCL2	C	T	-0.0412	0.0048	0.3831	8.304e-18	-0.0311	0.0357	0.488991	0.384
Vujkovic et al. 2020	rs12505942	4	140906390	MAML3	C	T	-0.0298	0.0048	0.3385	7.033e-10	0.0133	0.0373	0.344202	0.721
Vujkovic et al. 2020	rs12539264	7	48839003	LINC02838,GDI2P1	G	A	0.0293	0.005	0.2824	6.617e-09	0.11	0.0406	0.237479	0.00663
Vujkovic et al. 2020	rs1260326	2	27730940	GCKR	C	T	0.0638	0.0047	0.5946	2.553e-42	0.0514	0.0373	0.650055	0.168
Vujkovic et al. 2020	rs12603589	17	65825248	BPTF	C	T	0.0512	0.0058	0.1947	8.377e-19	0.000593	0.0417	0.236662	0.989
Vujkovic et al. 2020	rs12625671	20	42994812	HNF4A	C	T	0.0653	0.0074	0.1135	6.735e-19	0.0619	0.0506	0.143826	0.221
Mahajan et al. 2018	rs12640250	4	17792869	LCORL	C	A	0.039	0.005	0.7149	3.7e-08	0.0136	0.0383	0.684627	0.722
Mahajan et al. 2018	rs12719778	8	145879883	BOP1	T	C	0.039	0.005	0.5376	5e-09	-0.0143	0.0358	0.539218	0.689
Vujkovic et al. 2020	rs12789028	11	65326154	LTBP3	G	A	-0.0483	0.0059	0.8104	2.273e-16	-0.0825	0.0557	0.886262	0.139
Vujkovic et al. 2020	rs12883788	14	33303540	AKAP6	C	T	-0.0333	0.0046	0.535	5.245e-13	0.0635	0.036	0.548068	0.0774
Vujkovic et al. 2020	rs12910361	15	77782335	HMG20A	G	A	0.0716	0.0051	0.6982	2.969e-44	-0.149	0.037	0.675804	5.94e-05
Vujkovic et al. 2020	rs12918782	16	967241	LMF1	G	A	0.0355	0.0061	0.1759	7.302e-09	0.0681	0.0514	0.140116	0.185
Mahajan et al. 2018	rs1296328	4	137083193	PABPC4L	A	C	0.039	0.007	0.4457	3.5e-08	0.0139	0.0356	0.519213	0.697
Vujkovic et al. 2020	rs12986742	2	58975143	LINC01122	C	T	0.0332	0.0046	0.4819	3.894e-13	0.00467	0.036	0.416943	0.897
Vujkovic et al. 2020	rs12992995	2	175197545	SP9	C	A	0.0312	0.0052	0.7323	2.459e-09	0.0857	0.0406	0.737076	0.035
Mahajan et al. 2018	rs13024606	2	165573194	GRB14/COBLL1	T	C	0.086	0.016	0.0472	1.7e-08	-0.0143	0.123	0.020605	0.907
Mahajan et al. 2018	rs13041756	20	21466795	NKX2.2	C	T	0.058	0.01	0.1072	1.4e-08	0.122	0.0689	0.0703815	0.0755
Mahajan et al. 2018	rs13085136	3	72865183	SHQ1	C	T	0.077	0.012	0.9283	1.5e-08	0.095	0.0712	0.933205	0.182
Vujkovic et al. 2020	rs13094957	3	23457080	UBE2E2	C	T	-0.0622	0.0057	0.2068	7.55e-28	-0.0217	0.0384	0.312254	0.571
Vujkovic et al. 2020	rs13099581	3	168226052	EGFEM1P	C	T	0.0446	0.0066	0.8593	1.033e-11	-0.00674	0.0508	0.858187	0.894
Mahajan et al. 2018	rs1316776	5	78430607	DMGDH	C	A	0.049	0.007	0.6476	2.6e-12	-0.025	0.0364	0.600685	0.492
Vujkovic et al. 2020	rs13237518	7	12269593	TMEM106B	C	A	-0.0292	0.0047	0.5858	7.725e-10	-0.037	0.0373	0.65489	0.321
Vujkovic et al. 2020	rs13262861	8	41508577	NKX6-3	C	A	0.1016	0.0063	0.8238	2.841e-59	0.058	0.0542	0.876759	0.284
Vujkovic et al. 2020	rs13266634	8	118184783	SLC30A8	C	T	0.102	0.005	0.6925	6.08e-94	0.0618	0.0367	0.624485	0.0919
Vujkovic et al. 2020	rs13268508	8	145525277	HSF1	C	T	-0.0451	0.0048	0.6258	7.37e-21	-0.0801	0.0403	0.72807	0.0467
Vujkovic et al. 2020	rs13406280	2	166610827	GALNT3	C	T	0.0273	0.0046	0.5066	2.545e-09	0.044	0.0356	0.508187	0.216
Vujkovic et al. 2020	rs13415288	2	228971884	SPHKAP	C	T	0.0269	0.0049	0.3445	4.79e-08	-0.0522	0.0382	0.31473	0.172
Mahajan et al. 2018	rs13426680	2	158339550	CYTIP	A	G	0.086	0.012	0.9373	6.7e-10	0.0269	0.0691	0.930177	0.698
Vujkovic et al. 2020	rs13434089	3	63948566	ATXN7	C	T	-0.0595	0.0071	0.123	7.684e-17	0.0568	0.0456	0.185562	0.213
Vujkovic et al. 2020	rs1408579	10	101912194	ERLIN1	C	T	0.0291	0.0045	0.5163	1.6e-10	-0.0346	0.0363	0.613486	0.341
Vujkovic et al. 2020	rs1412234	9	28410683	LINGO2	C	T	0.044	0.0049	0.3192	4.003e-19	0.017	0.0366	0.376722	0.643
Vujkovic et al. 2020	rs1421085	16	53800954	FTO	C	T	0.1177	0.0046	0.4142	5.63e-144	0.0704	0.0359	0.419376	0.0502
Vujkovic et al. 2020	rs1426371	12	108629780	WSCD2	G	A	0.0407	0.0054	0.7401	3.198e-14	-0.026	0.0376	0.659949	0.489
Vujkovic et al. 2020	rs1431819	9	116943357	COL27A1	G	A	0.0293	0.005	0.6888	6.333e-09	-0.0465	0.0388	0.699586	0.231
Vujkovic et al. 2020	rs1470560	3	35670150	RNU6-243P,ARPP21	G	A	-0.0272	0.0047	0.631	7.319e-09	0.0164	0.0376	0.660803	0.664
Vujkovic et al. 2020	rs149027146	11	48489360	OR4C9P	T	A	0.0752	0.0108	0.0617	2.809e-12	-0.000252	0.0905	0.0416342	0.998
Vujkovic et al. 2020	rs149336329	15	52587740	MYO5C	G	T	0.0807	0.0118	0.9575	9.058e-12	0.0133	0.115	0.975944	0.908
Vujkovic et al. 2020	rs152839	5	50145266	PARP8	C	T	0.0263	0.0046	0.5761	1.248e-08	0.0167	0.0358	0.471725	0.641
Vujkovic et al. 2020	rs1561927	8	129568078	RP11-89M16.1	C	T	0.0352	0.0052	0.2821	8.605e-12	-0.0705	0.0402	0.263523	0.0794
Mahajan et al. 2018	rs1562396	7	130457914	KLF14	G	A	0.058	0.007	0.3186	9.9e-18	-0.00263	0.0386	0.303315	0.946
Vujkovic et al. 2020	rs1567353	9	1033773	H3P29,LINC01230	G	C	0.0281	0.0049	0.3111	1.273e-08	0.00309	0.0376	0.334396	0.935
Mahajan et al. 2018	rs1641523	17	7549681	ATP1B2	C	T	0.049	0.007	0.4276	1.2e-10	0.0164	0.0363	0.407285	0.65
Vujkovic et al. 2020	rs1650505	5	158029734	LINC02227,EBF1	G	A	-0.0483	0.0057	0.7957	2.679e-17	0.0143	0.0521	0.867473	0.784
Vujkovic et al. 2020	rs16881572	6	51413013	PKHD1,FTH1P5	G	A	-0.0751	0.0137	0.9723	4.538e-08	0.131	0.144	0.985207	0.361
Mahajan et al. 2018	rs17013314	3	23510044	UBE2E2	G	A	0.104	0.018	0.0313	8.4e-09	0.134	0.115	0.0243654	0.242
Vujkovic et al. 2020	rs17035289	4	106048291	RNU6-351P,TET2	C	T	0.0428	0.0062	0.1708	5.705e-12	0.00421	0.041	0.252692	0.918
Vujkovic et al. 2020	rs17036160	3	12329783	PPARG	C	T	0.1028	0.0071	0.8796	3.04e-47	0.022	0.0474	0.828478	0.644
Mahajan et al. 2018	rs17122772	14	23288935	SLC7A7	G	C	0.039	0.007	0.228	1.6e-08	-0.0609	0.0504	0.142861	0.227
Mahajan et al. 2018	rs17168486	7	14898282	DGKB	T	C	0.068	0.007	0.1808	2.3e-17	0.0451	0.0448	0.198351	0.314
Mahajan et al. 2018	rs17250977	5	14753745	ANKH	G	A	0.113	0.016	0.0376	2e-11	-0.0839	0.123	0.0207739	0.496
Vujkovic et al. 2020	rs17265513	20	39832628	ZHX3	C	T	0.0325	0.0057	0.1981	1.133e-08	-0.025	0.0395	0.283297	0.527
Vujkovic et al. 2020	rs17439448	7	40816653	SUGCT	C	T	-0.0404	0.0073	0.8794	2.981e-08	0.0629	0.0673	0.924824	0.35
Vujkovic et al. 2020	rs174541	11	61565908	FEN1	C	T	-0.0292	0.0048	0.354	8.629e-10	0.0693	0.0356	0.445345	0.052
Vujkovic et al. 2020	rs17662402	8	9265105	RP11-115J16.2	C	T	-0.0692	0.0104	0.0557	3.47e-11	0.00497	0.0864	0.0437516	0.954
Mahajan et al. 2018	rs17684074	18	54675384	WDR7	G	C	0.039	0.007	0.7403	2.9e-08	0.0116	0.0432	0.786867	0.788
Vujkovic et al. 2020	rs177045	10	71321279	TMEM256P1,NEUROG3	G	A	0.0389	0.0049	0.3238	2.297e-15	-0.0229	0.0371	0.358444	0.537
Vujkovic et al. 2020	rs17772814	8	128711742	CASC11	G	A	0.0752	0.0127	0.9154	3.44e-09	0.0152	0.0601	0.897011	0.801
Mahajan et al. 2018	rs17791513	9	81905590	TLE4	A	G	0.095	0.012	0.9317	3.1e-14	0.0592	0.0547	0.878953	0.279
Vujkovic et al. 2020	rs17810376	17	9787845	GLP2R	G	A	0.0282	0.0049	0.3132	1.087e-08	0.0166	0.0381	0.320595	0.663
Mahajan et al. 2018	rs17819328	3	12489342	PPARG	G	T	0.058	0.007	0.4249	4.8e-16	-0.000726	0.0356	0.464999	0.984
Mahajan et al. 2018	rs1800574	12	121416864	HNF1A	T	C	0.131	0.02	0.0296	1.7e-12	-0.105	0.0864	0.0434108	0.224
Mahajan et al. 2018	rs1800961	20	43042364	HNF4A	T	C	0.166	0.017	0.0353	2.3e-22	-0.0265	0.0858	0.0454186	0.757
Vujkovic et al. 2020	rs1801645	22	50356850	PIM3	C	T	0.0371	0.0053	0.2778	3.83e-12	0.0599	0.0385	0.311464	0.12
Mahajan et al. 2018	rs184509201	10	114740337	TCF7L2	C	G	0.191	0.025	0.9818	1.2e-13	-0.147	0.12	0.976629	0.218
Vujkovic et al. 2020	rs187653072	7	102976385	DNAJC2	C	T	0.0998	0.0146	0.0281	8.423e-12	0.0761	0.0914	0.0385813	0.405
Vujkovic et al. 2020	rs1929883	9	81344701	PSAT1,MTND2P8	G	A	0.0386	0.0062	0.58	4.835e-10	0.0372	0.0358	0.534817	0.299
Vujkovic et al. 2020	rs197374	1	112289983	FAM212B-AS1	C	T	-0.0269	0.0047	0.6128	9.78e-09	-0.0599	0.0355	0.539423	0.0919
Vujkovic et al. 2020	rs1996617	4	52798624	LRRC66,DCUN1D4	C	T	0.0307	0.005	0.2858	1.2e-09	-0.0579	0.039	0.291863	0.137
Mahajan et al. 2018	rs2028150	2	65655012	CEP68	C	G	0.049	0.007	0.5979	2.3e-12	0.029	0.0375	0.662232	0.44
Vujkovic et al. 2020	rs2040792	17	29628549	NF1	C	A	0.0285	0.0047	0.3933	1.475e-09	0.0627	0.0361	0.408613	0.0821
Vujkovic et al. 2020	rs2056857	14	77300863	C14orf166B	C	T	0.0261	0.0047	0.5944	2.594e-08	-0.00242	0.0361	0.588165	0.947
Vujkovic et al. 2020	rs2066827	12	12871099	CDKN1B	G	T	0.0351	0.0057	0.2344	5.955e-10	0.0303	0.0426	0.245069	0.477
Vujkovic et al. 2020	rs2115107	19	7968168	AC010336.1	G	A	-0.0382	0.0047	0.6076	8.446e-16	-0.055	0.0369	0.632557	0.137
Vujkovic et al. 2020	rs2169033	4	18044357	LCORL,LINC02438	C	T	-0.0306	0.005	0.3115	1.284e-09	-0.0691	0.0387	0.298963	0.0743
Vujkovic et al. 2020	rs2188848	7	23884697	STK31,RNA5SP228	G	A	-0.0332	0.0059	0.1945	1.931e-08	0.00848	0.0488	0.154816	0.862
Mahajan et al. 2018	rs2197973	12	95928560	USP44	T	C	0.039	0.007	0.5375	3.6e-08	0.00322	0.0356	0.541521	0.928
Mahajan et al. 2018	rs2237895	11	2857194	KCNQ1	C	A	0.113	0.007	0.426	6e-52	-0.000957	0.0358	0.511745	0.979
Vujkovic et al. 2020	rs2237897	11	2858546	KCNQ1	C	T	0.1745	0.0122	0.9544	1.947e-46	0.0718	0.0656	0.918179	0.273
Vujkovic et al. 2020	rs2252115	20	51620857	TSHZ2	G	A	-0.0248	0.0045	0.4686	4.821e-08	0.0506	0.0357	0.447066	0.156
Vujkovic et al. 2020	rs2257883	12	66216162	RPSAP52	G	A	-0.0745	0.0066	0.8625	2.425e-29	0.0622	0.0553	0.883362	0.261
Vujkovic et al. 2020	rs2269247	1	64107284	PGM1	C	T	0.035	0.006	0.8135	5.738e-09	-0.00483	0.0385	0.691196	0.9
Vujkovic et al. 2020	rs2280141	10	124193181	PLEKHA1	G	T	-0.0453	0.0061	0.4801	1.094e-13	-0.0309	0.0367	0.624534	0.4
Vujkovic et al. 2020	rs2282456	1	118169463	FAM46C	G	A	-0.0353	0.0049	0.6859	6.763e-13	-0.0196	0.0368	0.635328	0.595
Mahajan et al. 2018	rs2283220	11	2755548	KCNQ1	A	G	0.049	0.007	0.6896	1.4e-09	0.0167	0.036	0.566686	0.642
Vujkovic et al. 2020	rs2289739	15	41801512	LTK	G	T	-0.0498	0.0065	0.6499	1.57e-14	0.0186	0.0365	0.612	0.61
Vujkovic et al. 2020	rs2290203	15	91512067	PRC1	G	A	-0.0557	0.0057	0.7977	1.791e-22	0.00808	0.0427	0.77743	0.85
Vujkovic et al. 2020	rs2297508	17	17715317	RAI1	G	C	-0.0334	0.0047	0.632	1.859e-12	0.00938	0.0364	0.605372	0.797
Mahajan et al. 2018	rs231349	11	2672821	KCNQ1	T	C	0.068	0.012	0.1024	2.3e-11	-0.119	0.0574	0.107596	0.038
Mahajan et al. 2018	rs231361	11	2691500	KCNQ1	A	G	0.077	0.007	0.2564	5e-25	-0.0101	0.0393	0.292505	0.798
Vujkovic et al. 2020	rs2409742	8	11069960	LINC00529	C	T	0.0361	0.0046	0.5074	7.337e-15	-0.00356	0.0363	0.599127	0.922
Mahajan et al. 2018	rs2431115	5	55848669	ANKRD55	A	G	0.039	0.007	0.4015	3.9e-10	0.00868	0.0359	0.434682	0.809
Vujkovic et al. 2020	rs244415	16	69666683	NFAT5	G	A	0.042	0.0047	0.5844	3.45e-19	0.0154	0.0359	0.568687	0.668
Vujkovic et al. 2020	rs2453051	1	120499573	NOTCH2	C	A	0.07	0.0073	0.1069	1.53e-21	0.0138	0.0519	0.136751	0.79
Mahajan et al. 2018	rs2456530	15	53091553	ONECUT1	T	C	0.058	0.01	0.1272	5.4e-09	0.0326	0.0613	0.0903771	0.595
Vujkovic et al. 2020	rs247975	3	173107443	NLGN1,SPATA16	C	T	0.0255	0.0046	0.5388	3.346e-08	-0.0309	0.0357	0.567131	0.386
Vujkovic et al. 2020	rs2482506	10	104563743	RNU6-1231P	G	C	-0.032	0.0053	0.2522	1.686e-09	-0.0552	0.0371	0.364333	0.137
Mahajan et al. 2018	rs2581787	3	53127677	RFT1	T	G	0.039	0.007	0.5634	2.4e-08	-0.0111	0.0359	0.58285	0.757
Vujkovic et al. 2020	rs2605281	4	49067323	CWH43	G	A	-0.032	0.0051	0.7081	3.947e-10	0.0539	0.0409	0.746971	0.187
Vujkovic et al. 2020	rs2613499	1	72751552	NEGR1	G	A	-0.0385	0.006	0.1814	1.946e-10	0.00232	0.0513	0.139922	0.964
Vujkovic et al. 2020	rs2633311	10	75598099	CAMK2G	C	T	0.0267	0.0046	0.5644	8.73e-09	-0.0511	0.0357	0.458074	0.153
Mahajan et al. 2018	rs2642588	10	71466578	NEUROG3	G	T	0.049	0.007	0.7016	2.2e-14	-0.106	0.0415	0.75779	0.0109
Vujkovic et al. 2020	rs2723065	2	65279414	CEP68	G	A	-0.0495	0.0047	0.3851	1.456e-25	0.00883	0.0374	0.341629	0.813
Vujkovic et al. 2020	rs2725370	8	30852826	PURG	C	T	-0.037	0.0051	0.6894	2.253e-13	0.051	0.0405	0.738198	0.208
Vujkovic et al. 2020	rs2730827	12	41863393	PDZRN4	C	T	-0.0298	0.0046	0.5174	7.501e-11	0.00795	0.0356	0.536899	0.823
Mahajan et al. 2018	rs2767036	11	34982148	PDHX	C	A	0.039	0.007	0.2908	3.3e-08	-0.038	0.0382	0.315419	0.32
Vujkovic et al. 2020	rs2796441	9	84308948	RP11-154D17.1	G	A	0.0589	0.0047	0.5906	9.963e-37	0.0518	0.0359	0.582143	0.15
Mahajan et al. 2018	rs279744	5	53412620	ARL15	C	A	0.039	0.005	0.6909	3.1e-08	-0.0135	0.0385	0.689148	0.726
Vujkovic et al. 2020	rs2820446	1	219748818	LYPLAL1-AS1,ZC3H11B	G	C	-0.0471	0.005	0.2865	1.041e-20	-0.0405	0.039	0.290153	0.299
Vujkovic et al. 2020	rs28642213	9	139248082	GPSM1	G	A	0.073	0.0055	0.7379	1.022e-39	0.00893	0.0386	0.697126	0.817
Vujkovic et al. 2020	rs28712435	3	149221563	TM4SF4	C	T	0.0268	0.0046	0.5167	6.712e-09	-0.0644	0.0357	0.550124	0.071
Vujkovic et al. 2020	rs2872246	3	183738460	ABCC5	C	A	-0.0285	0.0046	0.5517	4.293e-10	0.000433	0.0356	0.522124	0.99
Vujkovic et al. 2020	rs28819812	4	157652753	PDGFC,LINC02272	C	A	0.0384	0.0051	0.6747	3.362e-14	-0.0656	0.0412	0.755854	0.112
Mahajan et al. 2018	rs291367	1	235690800	GNG4	G	A	0.039	0.007	0.6322	4.7e-10	-0.0814	0.0372	0.651385	0.0288
Vujkovic et al. 2020	rs2943650	2	227105921	NYAP2,MIR5702	C	T	-0.0901	0.0048	0.3672	3.006e-79	0.0394	0.0369	0.360205	0.286
Vujkovic et al. 2020	rs3020781	1	155269776	PKLR	G	A	0.0333	0.0052	0.2695	1.049e-10	-0.0544	0.0391	0.297152	0.164
Vujkovic et al. 2020	rs303760	18	21083738	C18orf8	C	T	-0.0342	0.0048	0.6522	1.481e-12	-0.0127	0.0371	0.648719	0.733
Vujkovic et al. 2020	rs3130283	6	32138545	PPT2-EGFL8	C	A	0.0626	0.0065	0.8419	1.06e-21	0.0858	0.0525	0.869469	0.103
Vujkovic et al. 2020	rs3130931	6	31134888	POU5F1	C	T	0.0472	0.0049	0.6865	1.248e-21	0.0147	0.0395	0.723194	0.71
Vujkovic et al. 2020	rs314879	13	23309382	DDX39AP1,SNORD36	C	T	0.0393	0.0057	0.2262	5.738e-12	0.0485	0.0455	0.18853	0.286
Mahajan et al. 2018	rs3217860	12	4399050	CCND2	G	A	0.049	0.007	0.258	3.9e-09	-0.0012	0.0388	0.302834	0.975
Mahajan et al. 2018	rs329122	5	133864599	PHF15	A	G	0.039	0.005	0.4286	3.6e-09	-0.0157	0.0359	0.421015	0.663
Vujkovic et al. 2020	rs340874	1	214159256	PROX1	C	T	0.0668	0.0046	0.5528	5.374e-48	-0.0552	0.0358	0.431691	0.123
Vujkovic et al. 2020	rs34298980	6	40409243	LRFN2	C	T	-0.0381	0.0065	0.4995	4.204e-09	0.0231	0.0382	0.342353	0.545
Vujkovic et al. 2020	rs34329895	2	208870017	PLEKHM3	G	A	-0.0279	0.0047	0.6026	3.096e-09	-0.0174	0.0365	0.619292	0.633
Vujkovic et al. 2020	rs34506349	2	100598726	AFF3	G	A	0.0677	0.012	0.9598	1.76e-08	-0.104	0.0753	0.941397	0.168
Vujkovic et al. 2020	rs34584161	13	26776999	RNF6	G	A	-0.0521	0.0054	0.2394	3.539e-22	0.00952	0.0408	0.257053	0.816
Mahajan et al. 2018	rs34715063	15	38873115	RASGRP1	C	T	0.095	0.012	0.1235	2.3e-19	-0.00448	0.0582	0.103261	0.939
Vujkovic et al. 2020	rs348330	1	229672955	ABCB10	G	A	0.0525	0.0065	0.3693	6.501e-16	0.000944	0.0372	0.354966	0.98
Vujkovic et al. 2020	rs34845373	2	25635771	DTNB	G	A	-0.0372	0.0052	0.2711	1.181e-12	0.00696	0.0406	0.255615	0.864
Mahajan et al. 2018	rs34855922	10	114871594	TCF7L2	A	G	0.049	0.007	0.7162	5.5e-12	0.0019	0.0375	0.647208	0.96
Vujkovic et al. 2020	rs35251247	11	43878459	HSD17B12	G	A	-0.0411	0.005	0.7079	2.571e-16	-0.0436	0.0389	0.70165	0.263
Vujkovic et al. 2020	rs35753840	8	14148990	SGCZ	C	A	0.0271	0.0047	0.3817	1.194e-08	-0.02	0.0378	0.32115	0.597
Vujkovic et al. 2020	rs35895680	17	47060322	GIP,IGF2BP1	C	A	0.0559	0.005	0.6858	1.422e-28	0.0308	0.0386	0.690802	0.425
Vujkovic et al. 2020	rs35901985	4	186580062	SORBS2	G	A	-0.0352	0.0062	0.1759	1.693e-08	-0.027	0.0489	0.158765	0.58
Mahajan et al. 2018	rs35999103	2	147861633	PABPC1P2	T	C	0.049	0.01	0.1547	9.7e-09	0.0363	0.0468	0.172596	0.438
Vujkovic et al. 2020	rs36111056	15	83461873	FSD2	G	A	0.0341	0.0057	0.7802	1.965e-09	0.105	0.0436	0.788572	0.0161
Vujkovic et al. 2020	rs362307	4	3241845	HTT	C	T	-0.0499	0.0091	0.9249	3.765e-08	-0.0843	0.07	0.9318	0.228
Vujkovic et al. 2020	rs3744347	17	46178674	CBX1	G	A	-0.0319	0.0056	0.2268	1.451e-08	-0.0244	0.0416	0.238143	0.558
Vujkovic et al. 2020	rs3747207	22	44324855	PNPLA3	G	A	-0.0471	0.0055	0.7791	9.264e-18	0.059	0.0423	0.773176	0.163
Vujkovic et al. 2020	rs3751239	12	27963676	RN7SKP15	G	C	-0.072	0.0058	0.1951	2.557e-35	0.0624	0.0468	0.173387	0.182
Vujkovic et al. 2020	rs3753693	1	29060898	YTHDF2	C	T	0.0274	0.0046	0.5944	3.808e-09	-0.00998	0.0357	0.563786	0.78
Vujkovic et al. 2020	rs3755879	4	96114385	UNC5C	G	A	-0.0326	0.005	0.6847	5.78e-11	0.00209	0.0396	0.719399	0.958
Vujkovic et al. 2020	rs379417	9	136890704	LINC00094	G	A	-0.0312	0.0052	0.7123	2.333e-09	0.000631	0.0363	0.604629	0.986
Vujkovic et al. 2020	rs3798519	6	50788778	TFAP2B	C	A	0.0495	0.0059	0.1803	5.489e-17	0.0042	0.0433	0.212324	0.923
Vujkovic et al. 2020	rs3802219	8	116565365	TRPS1	C	T	-0.0369	0.0046	0.5653	9.767e-16	-0.017	0.0379	0.669123	0.654
Mahajan et al. 2018	rs3811978	5	52100489	ITGA1	G	A	0.058	0.007	0.1668	7.7e-11	0.0443	0.049	0.152556	0.366
Vujkovic et al. 2020	rs38221	7	15926228	CRPPA,RPL36AP26	C	T	-0.033	0.0053	0.7401	6.624e-10	-0.00384	0.0435	0.78823	0.93
Vujkovic et al. 2020	rs3828242	2	212274937	ERBB4	G	A	-0.0279	0.005	0.29	2.977e-08	0.0546	0.0382	0.310769	0.153
Mahajan et al. 2018	rs3845281	5	14610134	ANKH	G	A	0.077	0.009	0.9039	2.3e-11	-0.107	0.0701	0.932266	0.128
Vujkovic et al. 2020	rs3845843	2	152198598	TNFAIP6,NMI	C	T	-0.0308	0.0046	0.5005	2.761e-11	-0.0112	0.0361	0.414091	0.757
Vujkovic et al. 2020	rs3872707	3	9514016	SETD5	G	A	-0.0446	0.0067	0.8599	3.458e-11	0.00741	0.0581	0.896133	0.899
Vujkovic et al. 2020	rs3887925	3	186665645	ST6GAL1	C	T	-0.0424	0.0046	0.4548	6.533e-20	-0.0554	0.0358	0.536305	0.121
Vujkovic et al. 2020	rs3918298	11	69463273	CCND1	G	A	0.1226	0.0149	0.9709	2.025e-16	-0.515	0.242	0.994476	0.0331
Mahajan et al. 2018	rs39328	7	103444978	RELN	T	C	0.039	0.007	0.4334	3.7e-08	0.0276	0.0355	0.464415	0.437
Vujkovic et al. 2020	rs410150	18	40066006	LINC00907	C	T	0.031	0.0056	0.2231	3.767e-08	-0.000192	0.0395	0.280088	0.996
Vujkovic et al. 2020	rs41304257	1	201849926	IPO9	G	A	-0.0347	0.0052	0.274	2.808e-11	-0.0183	0.0403	0.263536	0.651
Mahajan et al. 2018	rs4148856	12	123450765	MPHOSPH9	C	G	0.049	0.01	0.7814	1.7e-10	0.0414	0.046	0.81683	0.368
Mahajan et al. 2018	rs4238013	12	4376089	CCND2	C	T	0.058	0.007	0.2087	3.2e-11	-0.00975	0.0429	0.223265	0.82
Mahajan et al. 2018	rs4281707	16	53501946	RBL2	G	A	0.039	0.005	0.5442	3.2e-10	0.0109	0.0371	0.644775	0.77
Vujkovic et al. 2020	rs429358	19	45411941	APOE	C	T	-0.073	0.0066	0.1454	3.982e-28	-0.0713	0.0464	0.183786	0.124
Vujkovic et al. 2020	rs4335	17	61565025	ACE	G	A	0.0338	0.0045	0.5302	9.746e-14	-0.0212	0.0359	0.560077	0.554
Vujkovic et al. 2020	rs4382480	8	8721473	MFHAS1	G	A	-0.0333	0.0046	0.553	7.291e-13	-0.0141	0.0356	0.503384	0.693
Vujkovic et al. 2020	rs4397977	13	41688401	MIR3168,RN7SL597P	G	A	-0.0291	0.0049	0.6565	3.049e-09	-0.00441	0.0382	0.678757	0.908
Vujkovic et al. 2020	rs4479849	5	44644006	LINC02224	G	A	-0.0316	0.0047	0.6039	2.003e-11	0.00875	0.0362	0.597903	0.809
Vujkovic et al. 2020	rs464605	5	55807370	AC022431.2	C	T	-0.0687	0.0052	0.2696	2.7e-39	-0.0346	0.038	0.31707	0.363
Vujkovic et al. 2020	rs4655617	1	67010654	SGIP1	C	A	0.0277	0.0046	0.4343	2.445e-09	0.043	0.0358	0.444901	0.23
Vujkovic et al. 2020	rs4673712	2	213829721	AC079610.1	C	T	-0.027	0.0049	0.3103	4.423e-08	-0.0212	0.0418	0.237533	0.612
Vujkovic et al. 2020	rs4709746	6	164133001	RP1-230L10.1	C	T	0.0581	0.007	0.8687	1.032e-16	-0.0109	0.0646	0.918558	0.866
Vujkovic et al. 2020	rs4776970	15	68080886	MAP2K5	T	A	-0.0294	0.0048	0.3618	6.14e-10	0.0184	0.0373	0.344689	0.622
Vujkovic et al. 2020	rs4805881	19	33896432	PEPD	C	A	-0.0353	0.0048	0.6603	2.255e-13	-0.0282	0.0373	0.657402	0.45
Vujkovic et al. 2020	rs4809906	20	51033681	RP4-723E3.1	G	A	0.0365	0.0049	0.6396	8.935e-14	0.0116	0.0389	0.706552	0.765
Vujkovic et al. 2020	rs4865796	5	53272664	ARL15	G	A	-0.0466	0.0049	0.3184	4.642e-21	-0.047	0.0376	0.331592	0.211
Mahajan et al. 2018	rs4923543	11	28534898	METTL15	A	G	0.039	0.007	0.332	4.5e-08	0.0832	0.036	0.419565	0.0208
Vujkovic et al. 2020	rs4929965	11	2197286	TH	G	A	-0.0619	0.0048	0.6152	2.459e-38	-0.0338	0.0375	0.664621	0.367
Vujkovic et al. 2020	rs4930726	12	124428331	CCDC92	C	T	-0.0402	0.0048	0.3438	5.745e-17	0.00813	0.0385	0.30514	0.833
Vujkovic et al. 2020	rs4976033	5	67714246	PIK3R1,VWA8P1	G	A	0.028	0.0047	0.4114	1.931e-09	-0.0483	0.0362	0.402521	0.183
Vujkovic et al. 2020	rs501470	6	160770918	SLC22A3	G	T	-0.032	0.0045	0.4838	1.866e-12	0.0634	0.0354	0.498121	0.0734
Vujkovic et al. 2020	rs506597	7	100313420	POP7,EPO	G	A	0.0443	0.0073	0.8747	1.165e-09	-0.0884	0.0497	0.847008	0.0755
Vujkovic et al. 2020	rs529565	9	136149500	ABO	C	T	0.0493	0.0048	0.3337	1.15e-24	0.213	0.0351	0.437278	1.35e-09
Vujkovic et al. 2020	rs539515	1	177889025	SEC16B	C	A	0.0352	0.0057	0.1971	9.108e-10	0.114	0.0463	0.179009	0.0136
Mahajan et al. 2018	rs55653563	9	97001682	ZNF169	A	C	0.039	0.007	0.7321	2.2e-09	0.0065	0.0413	0.752461	0.875
Vujkovic et al. 2020	rs55691245	4	185716100	ACSL1	G	A	0.0609	0.0067	0.8608	1.571e-19	-0.0561	0.0589	0.898047	0.341
Vujkovic et al. 2020	rs55812705	6	111738793	REV3L	C	T	-0.0305	0.0053	0.2509	7.452e-09	-0.0239	0.0448	0.194185	0.593
Vujkovic et al. 2020	rs55857387	16	300388	ITFG3	C	T	-0.0524	0.0059	0.1947	6.712e-19	-0.0121	0.0532	0.124927	0.82
Vujkovic et al. 2020	rs56243018	3	141101839	ZBTB38	C	A	-0.0853	0.011	0.0475	1.081e-14	0.0566	0.0981	0.034229	0.564
Vujkovic et al. 2020	rs56281442	4	77533939	SHROOM3	G	A	-0.0271	0.0047	0.3818	9.404e-09	-0.0387	0.0377	0.331582	0.304
Vujkovic et al. 2020	rs56337234	4	1784403	FGFR3,TACC3	C	T	0.0409	0.0047	0.5048	1.883e-18	-0.00468	0.0364	0.399822	0.898
Vujkovic et al. 2020	rs56348580	12	121432117	HNF1A	G	C	0.0575	0.005	0.6958	2.327e-30	-0.00474	0.0394	0.716981	0.904
Vujkovic et al. 2020	rs56365443	14	103960026	MARK3	G	A	-0.028	0.0048	0.352	5.51e-09	-0.0514	0.0386	0.306373	0.183
Vujkovic et al. 2020	rs56392746	22	30451688	CTA-85E5.10	G	A	0.0611	0.0082	0.916	1.183e-13	0.114	0.0636	0.914562	0.072
Vujkovic et al. 2020	rs56823429	16	81533789	CMIP	C	A	0.0455	0.0051	0.2995	1.987e-19	0.0232	0.0382	0.31407	0.543
Mahajan et al. 2018	rs57235767	11	93013531	MTNR1B	C	T	0.039	0.007	0.7057	5.9e-10	0.0456	0.0374	0.653543	0.223
Vujkovic et al. 2020	rs57286125	13	33557644	KL,TOMM22P3	G	C	-0.0595	0.0061	0.8328	3.907e-22	0.0336	0.0506	0.852262	0.507
Mahajan et al. 2018	rs57327348	8	10808687	XKR6	A	T	0.039	0.01	0.782	4.5e-08	-0.0149	0.0436	0.788968	0.733
Mahajan et al. 2018	rs5758223	22	41489920	EP300	A	G	0.039	0.005	0.7167	3.8e-08	0.00476	0.0388	0.700545	0.902
Vujkovic et al. 2020	rs5762925	22	29369398	ZNRF3	C	A	0.0276	0.0048	0.3486	1.038e-08	0.0699	0.0378	0.325473	0.0647
Vujkovic et al. 2020	rs57767539	17	62203059	ERN1	G	A	-0.0592	0.0096	0.9341	7.774e-10	-0.147	0.0968	0.9645	0.129
Vujkovic et al. 2020	rs583769	7	18331915	HDAC9	G	A	-0.0311	0.0052	0.7488	2.694e-09	-0.0565	0.0408	0.745445	0.166
Vujkovic et al. 2020	rs58542926	19	19379549	TM6SF2	C	T	-0.089	0.0086	0.9245	4.669e-25	-0.0569	0.0732	0.936476	0.437
Mahajan et al. 2018	rs59944054	20	62693175	TCEA2	A	G	0.058	0.01	0.2382	1.5e-08	-0.00689	0.0445	0.196153	0.877
Vujkovic et al. 2020	rs6011155	20	62450664	ZBTB46	C	T	-0.0333	0.0048	0.3698	2.541e-12	0.0106	0.0374	0.343784	0.777
Mahajan et al. 2018	rs601945	6	32573415	MHC	G	A	0.058	0.01	0.1775	4.7e-08	-0.0559	0.0498	0.151073	0.261
Vujkovic et al. 2020	rs60384372	8	9974584	MSRA	G	A	-0.0368	0.0046	0.4714	1.637e-15	0.0265	0.0373	0.345474	0.477
Vujkovic et al. 2020	rs6059662	20	32675727	EIF2S2	G	A	0.0383	0.005	0.6712	1.986e-14	0.0035	0.0423	0.771649	0.934
Vujkovic et al. 2020	rs6066138	20	45594711	EYA2	G	A	0.0451	0.0051	0.7252	1.576e-18	-0.000286	0.043	0.786176	0.995
Vujkovic et al. 2020	rs6073143	20	42230695	IFT52	C	T	0.0322	0.0055	0.7639	4.836e-09	0.00317	0.0422	0.774448	0.94
Vujkovic et al. 2020	rs61579137	3	184882015	EHHADH-AS1	G	A	-0.0366	0.0064	0.8439	1.112e-08	-0.0429	0.0511	0.858711	0.402
Vujkovic et al. 2020	rs61736066	17	70645032	SLC39A11	G	A	0.0506	0.0085	0.9165	2.081e-09	-0.0588	0.0552	0.883105	0.287
Vujkovic et al. 2020	rs61779284	1	39855177	MACF1	G	A	-0.0755	0.0055	0.7834	3.923e-42	0.0194	0.0455	0.808724	0.67
Vujkovic et al. 2020	rs61817176	1	206621028	SRGAP2	C	A	-0.0298	0.0046	0.5152	9.69e-11	0.0306	0.0356	0.44746	0.39
Mahajan et al. 2018	rs62080313	18	36278709	COMMD9	C	T	0.058	0.01	0.1233	1e-08	0.0384	0.0622	0.0880875	0.537
Mahajan et al. 2018	rs62107261	2	422144	TMEM18	T	C	0.113	0.016	0.9536	3.8e-12	0.0331	0.126	0.980133	0.793
Vujkovic et al. 2020	rs62262091	3	47693664	SMARCC1	C	T	-0.0557	0.0086	0.9106	1.141e-10	0.0226	0.0609	0.898513	0.71
Vujkovic et al. 2020	rs62271373	3	150066540	LINC01214,TSC22D2	T	A	-0.0685	0.0104	0.9442	4.445e-11	0.0306	0.087	0.955793	0.726
Vujkovic et al. 2020	rs62452060	7	4683572	FOXK1	G	A	-0.0383	0.0069	0.8663	2.619e-08	-0.0813	0.0475	0.833293	0.0872
Vujkovic et al. 2020	rs62492368	7	150537635	AOC1	G	A	-0.0342	0.005	0.6848	6.378e-12	0.0177	0.0376	0.659576	0.637
Vujkovic et al. 2020	rs62618693	11	32956492	QSER1	C	T	0.0853	0.0114	0.9566	6.832e-14	-0.189	0.112	0.974649	0.0897
Vujkovic et al. 2020	rs6495182	15	75814388	PTPN9	C	T	0.0406	0.0053	0.7484	2.899e-14	0.0281	0.0437	0.79248	0.52
Vujkovic et al. 2020	rs6538805	12	97849120	RMST	C	T	-0.0325	0.0048	0.4054	8.769e-12	-0.0355	0.0356	0.468591	0.319
Mahajan et al. 2018	rs6545714	2	59307725	BNIPL	G	A	0.039	0.007	0.392	8.9e-09	0.0484	0.0363	0.400805	0.182
Vujkovic et al. 2020	rs654629	9	85312075	MTCO3P40,RPS6P12	G	C	0.0293	0.0047	0.6142	3.723e-10	-0.036	0.0367	0.624773	0.327
Vujkovic et al. 2020	rs6558173	8	22492103	BIN3	G	T	-0.0267	0.0048	0.6458	2.646e-08	0.0533	0.0377	0.671209	0.158
Vujkovic et al. 2020	rs6565922	18	74558999	ZNF236	C	T	-0.0301	0.0047	0.6127	1.773e-10	0.0239	0.0362	0.601488	0.509
Vujkovic et al. 2020	rs6567160	18	57829135	RNU4-17P	C	T	0.0475	0.0054	0.2376	1.298e-18	-0.0551	0.0455	0.184673	0.226
Vujkovic et al. 2020	rs667920	3	136069472	STAG1	G	T	-0.0365	0.0054	0.2419	1.998e-11	0.0429	0.0511	0.141686	0.401
Vujkovic et al. 2020	rs66815886	3	64703394	ADAMTS9-AS2	G	T	0.0471	0.0051	0.7156	2.708e-20	-0.0259	0.0432	0.781155	0.549
Mahajan et al. 2018	rs6708643	2	43430440	THADA	A	G	0.039	0.007	0.5007	3.9e-08	-0.0595	0.0356	0.465892	0.0951
Vujkovic et al. 2020	rs6710938	2	161333872	RBMS1	C	A	-0.0401	0.0054	0.2295	1.393e-13	-0.000457	0.0432	0.216283	0.992
Vujkovic et al. 2020	rs6714523	2	203235139	RP11-686O6.2	G	A	-0.0428	0.0071	0.8782	1.821e-09	0.0852	0.0536	0.876159	0.112
Vujkovic et al. 2020	rs6715901	2	179650954	TTN	G	A	0.0273	0.0046	0.5116	3.061e-09	0.016	0.0355	0.47542	0.652
Vujkovic et al. 2020	rs6716394	2	146350724	METAP2P1,RPL6P5	G	A	0.0278	0.0045	0.4608	5.993e-10	-0.00226	0.0359	0.429263	0.95
Mahajan et al. 2018	rs67232546	11	128398938	ETS1	T	C	0.058	0.007	0.207	1.3e-11	-0.0915	0.0498	0.151583	0.0663
Vujkovic et al. 2020	rs6741676	2	181618654	SCHLAP1	G	A	-0.0324	0.0049	0.3321	3.637e-11	-0.00574	0.0403	0.262685	0.887
Vujkovic et al. 2020	rs676387	17	40706273	RP11-400F19.6	C	A	-0.0416	0.0051	0.723	2.9e-16	0.0313	0.0413	0.759242	0.449
Vujkovic et al. 2020	rs6766859	3	138055136	MRAS,NME9	C	T	0.0329	0.0048	0.3763	7.235e-12	-0.0177	0.0369	0.368399	0.632
Vujkovic et al. 2020	rs6777684	3	187741842	LINC01991,LPP-AS2	G	A	0.0569	0.0047	0.6076	3.771e-33	0.00997	0.0364	0.609446	0.784
Vujkovic et al. 2020	rs6792892	3	49995518	RBM6	C	T	0.03	0.0046	0.5231	5.072e-11	0.0426	0.0356	0.462667	0.231
Vujkovic et al. 2020	rs6813195	4	153520475	RPS3AP18,TMEM154	C	T	0.0409	0.0051	0.7202	1.396e-15	-0.0493	0.0377	0.667875	0.191
Mahajan et al. 2018	rs6821438	4	95091911	SMARCAD1	A	G	0.039	0.007	0.5342	4e-11	0.0356	0.0362	0.601587	0.324
Vujkovic et al. 2020	rs6835992	4	76496817	CDKL2,ODAPH	G	A	0.0315	0.0051	0.6929	7.175e-10	0.0159	0.0399	0.725498	0.69
Vujkovic et al. 2020	rs6870983	5	87697533	TMEM161B-AS1	C	T	0.0325	0.0056	0.779	6.99e-09	0.0162	0.0453	0.813015	0.72
Mahajan et al. 2018	rs6885132	5	14768092	ANKH	C	G	0.068	0.012	0.904	1.7e-08	0.0446	0.0554	0.883143	0.421
Vujkovic et al. 2020	rs6946660	7	156948648	UBE3C	C	T	-0.0492	0.0048	0.3447	3.541e-24	-0.0115	0.0382	0.315352	0.763
Vujkovic et al. 2020	rs697239	10	80947438	ZMIZ1	C	T	-0.0608	0.0046	0.4579	1.113e-39	-0.0226	0.0354	0.478842	0.522
Vujkovic et al. 2020	rs6975279	7	69649683	AUTS2	C	A	-0.0301	0.0052	0.7369	8.282e-09	-0.0416	0.0398	0.727885	0.296
Vujkovic et al. 2020	rs6976111	7	117495667	CTTNBP2	C	A	-0.0318	0.0052	0.6933	7.931e-10	-0.0637	0.037	0.634367	0.0856
Vujkovic et al. 2020	rs7029718	9	23358495	SUMO2P2,LINC01239	G	A	-0.027	0.0046	0.5946	6.017e-09	0.0369	0.0359	0.57462	0.303
Vujkovic et al. 2020	rs712315	14	35409701	RP11-85K15.2	T	A	0.0371	0.0065	0.8309	1.416e-08	0.109	0.0511	0.859492	0.0327
Mahajan et al. 2018	rs7124681	11	47529947	CELF1	A	C	0.039	0.005	0.4097	5.1e-09	0.0574	0.0363	0.39768	0.113
Vujkovic et al. 2020	rs7132908	12	50263148	FAIM2	G	A	-0.033	0.0047	0.6102	1.409e-12	0.00446	0.0366	0.618467	0.903
Mahajan et al. 2018	rs71372253	17	29413019	NF1	C	T	0.077	0.012	0.0642	4.4e-08	0.0414	0.0888	0.0426542	0.641
Vujkovic et al. 2020	rs7147483	14	38804675	KRT8P1,CLEC14A	C	T	-0.0369	0.0052	0.2583	1.604e-12	0.00659	0.0395	0.278828	0.867
Vujkovic et al. 2020	rs7156625	14	79942647	NRXN3	G	A	-0.0543	0.0055	0.7833	1.298e-22	-0.0309	0.0413	0.758685	0.454
Vujkovic et al. 2020	rs7163757	15	62391608	C2CD4B,NPM1P47	C	T	0.0405	0.0046	0.5741	1.635e-18	0.0178	0.0357	0.44292	0.618
Vujkovic et al. 2020	rs7178762	15	63871292	USP3	C	T	0.0337	0.0046	0.4595	2.726e-13	0.0464	0.0359	0.5755	0.197
Vujkovic et al. 2020	rs7224711	17	76772288	CYTH1	C	T	0.029	0.0046	0.4711	3.295e-10	-0.0196	0.0364	0.388923	0.591
Vujkovic et al. 2020	rs723355	14	47304091	MDGA2	G	A	0.0256	0.0046	0.5065	2.128e-08	0.00955	0.0361	0.416915	0.792
Vujkovic et al. 2020	rs7240767	18	7070642	LAMA1	C	T	0.0368	0.0063	0.3792	5.033e-09	-0.0234	0.0364	0.395893	0.521
Vujkovic et al. 2020	rs7246440	19	12505873	ZNF799	G	A	0.0322	0.0054	0.7481	2.337e-09	0.0472	0.0408	0.733932	0.246
Mahajan et al. 2018	rs72631105	10	122915345	WDR11	A	G	0.058	0.01	0.1899	3.7e-09	-0.0379	0.042	0.237668	0.367
Vujkovic et al. 2020	rs72692804	1	149891028	SV2A	G	C	0.0538	0.0087	0.9244	6.269e-10	0.0565	0.0772	0.943924	0.464
Vujkovic et al. 2020	rs727734	6	15475051	JARID2	T	A	-0.0295	0.0053	0.2525	3.056e-08	0.00989	0.0417	0.237352	0.812
Vujkovic et al. 2020	rs72802365	16	75246035	CTRB2	G	C	0.109	0.0086	0.922	1.45e-36	-0.18	0.0617	0.920113	0.00356
Vujkovic et al. 2020	rs72803684	2	26192802	KIF3C	C	T	-0.0685	0.0118	0.9538	6.01e-09	-0.0234	0.0986	0.966507	0.812
Vujkovic et al. 2020	rs72926932	18	53050646	TCF4	C	A	0.0749	0.0082	0.0783	7.583e-20	-0.0595	0.0592	0.100372	0.315
Vujkovic et al. 2020	rs730497	7	44223721	GCK	G	A	-0.068	0.0061	0.8288	4.407e-29	-0.0114	0.0571	0.893293	0.842
Vujkovic et al. 2020	rs730831	4	1240299	CTBP1	G	T	-0.0821	0.0131	0.0382	4.116e-10	-0.0374	0.0702	0.0689916	0.594
Vujkovic et al. 2020	rs73121277	7	50577968	DDC	C	T	0.0286	0.0052	0.2742	3.326e-08	0.025	0.0371	0.358321	0.5
Vujkovic et al. 2020	rs73221116	4	720681	PCGF3	G	A	-0.1048	0.012	0.9588	2.895e-18	-0.109	0.0815	0.947974	0.181
Mahajan et al. 2018	rs73226260	12	121380541	HNF1A	G	A	0.122	0.018	0.9669	5.9e-11	-0.24	0.116	0.975399	0.039
Mahajan et al. 2018	rs74653713	3	152417881	MBNL1	C	A	0.095	0.016	0.9571	1.2e-08	0.0181	0.0696	0.928579	0.795
Vujkovic et al. 2020	rs74677818	2	112823114	TMEM87B	C	T	-0.0377	0.0067	0.8578	1.702e-08	0.0154	0.0714	0.935042	0.829
Vujkovic et al. 2020	rs75080135	6	33552707	GGNBP1	C	A	-0.0339	0.0058	0.1959	6.926e-09	0.0757	0.0395	0.283933	0.0554
Vujkovic et al. 2020	rs75253922	19	7240848	INSR	C	T	0.0444	0.0058	0.1919	2.682e-14	0.00425	0.0549	0.118867	0.938
Vujkovic et al. 2020	rs7538321	1	205789455	PM20D1,SLC41A1	T	A	0.042	0.0069	0.1253	1.334e-09	-0.0416	0.0579	0.10782	0.472
Vujkovic et al. 2020	rs75432112	5	102586407	CTC-503K11.2	G	A	-0.1344	0.0107	0.9517	5.339e-36	0.0285	0.0842	0.952923	0.735
Vujkovic et al. 2020	rs7546252	1	172368310	DNM3	G	A	-0.0275	0.0046	0.5691	3.255e-09	-0.00459	0.0357	0.559846	0.898
Vujkovic et al. 2020	rs757110	11	17418477	ABCC8	C	A	0.0677	0.0047	0.373	3.232e-47	0.0233	0.0356	0.47415	0.513
Vujkovic et al. 2020	rs76263492	3	54828827	CACNA2D3	G	T	-0.0675	0.012	0.9569	1.636e-08	-0.0571	0.114	0.975311	0.615
Vujkovic et al. 2020	rs7633673	3	152084243	MBNL1	G	A	0.0308	0.0047	0.5963	3.802e-11	-0.00397	0.0408	0.747257	0.923
Mahajan et al. 2018	rs7645517	3	186675277	ST6GAL1	A	G	0.077	0.014	0.0576	2.5e-08	0.111	0.104	0.0296778	0.287
Vujkovic et al. 2020	rs7645613	3	115063672	GAP43,EIF4E2P2	C	T	0.0438	0.0067	0.138	5.665e-11	0.0748	0.0472	0.169614	0.113
Mahajan et al. 2018	rs76549217	5	14768766	ANKH	T	C	0.131	0.02	0.0295	3e-10	0.442	0.146	0.0121177	0.00253
Vujkovic et al. 2020	rs76675804	2	43611883	THADA	C	T	-0.1263	0.0078	0.0989	2.748e-58	0.0645	0.0828	0.0486991	0.436
Vujkovic et al. 2020	rs76789970	11	9856015	SBF2	C	T	-0.0477	0.0073	0.8983	8.056e-11	-0.0663	0.0556	0.885778	0.233
Vujkovic et al. 2020	rs76895963	12	4384844	CCND2	G	T	-0.4388	0.0208	0.0194	3.03e-99	0.0936	0.107	0.0300021	0.382
Mahajan et al. 2018	rs77136196	6	34247047	HMGA1	T	C	0.104	0.021	0.042	1.6e-08	-0.0737	0.118	0.0237113	0.532
Mahajan et al. 2018	rs7719891	5	86577352	RASA1	G	A	0.039	0.007	0.2585	2.4e-08	0.0491	0.0385	0.312985	0.202
Vujkovic et al. 2020	rs7732130	5	76435004	ZBED3-AS1	G	A	0.0556	0.005	0.3114	7.632e-29	0.00697	0.0422	0.227527	0.869
Vujkovic et al. 2020	rs7752666	6	107445266	RNU6-1299P,BEND3	C	T	0.0344	0.005	0.6849	7.374e-12	-0.000284	0.0371	0.627006	0.994
Vujkovic et al. 2020	rs7758002	6	153440770	RGS17	G	T	-0.0327	0.0046	0.5808	2.046e-12	-0.00261	0.0358	0.560803	0.942
Vujkovic et al. 2020	rs7758115	6	126061502	RP11-624M8.1	G	A	-0.027	0.0046	0.4956	4.53e-09	-0.0615	0.0356	0.493764	0.0835
Mahajan et al. 2018	rs77864822	12	97848775	RMST	A	G	0.077	0.014	0.9324	1.1e-08	-0.0673	0.0614	0.907375	0.273
Mahajan et al. 2018	rs78020297	16	53758720	FTO	A	G	0.086	0.014	0.0517	6.5e-09	-0.147	0.0845	0.0454056	0.0821
Mahajan et al. 2018	rs7867635	9	20241069	FOCAD	C	T	0.039	0.007	0.4123	4e-08	0.0246	0.0356	0.47329	0.49
Vujkovic et al. 2020	rs7895872	10	112678657	BBIP1	G	T	-0.0307	0.0053	0.2642	7.303e-09	0.0197	0.0414	0.242371	0.634
Vujkovic et al. 2020	rs79090772	1	51209148	FAF1	C	T	-0.0632	0.008	0.0926	3.378e-15	-0.103	0.0772	0.055411	0.183
Mahajan et al. 2018	rs7918400	10	114703136	TCF7L2	T	C	0.058	0.007	0.4761	2e-15	0.0553	0.036	0.498709	0.124
Vujkovic et al. 2020	rs79310463	12	118406696	KSR2	C	T	-0.0505	0.0069	0.8647	3.039e-13	0.0152	0.047	0.828591	0.747
Vujkovic et al. 2020	rs7941510	11	8677063	TRIM66	C	A	0.0347	0.0051	0.7181	9.999e-12	0.0138	0.0401	0.735799	0.731
Vujkovic et al. 2020	rs79598313	1	27284913	C1orf172	C	T	-0.084	0.0152	0.9759	3.343e-08	-0.0101	0.0972	0.964955	0.917
Mahajan et al. 2018	rs79687284	1	214150821	PROX1	C	G	0.148	0.02	0.0348	2.6e-16	0.279	0.136	0.0175864	0.0405
Vujkovic et al. 2020	rs7970687	12	133730500	ZNF10	C	T	-0.0318	0.0046	0.4432	5.851e-12	0.0294	0.0358	0.435503	0.412
Vujkovic et al. 2020	rs7991679	13	58691107	RNA5SP30,LINC02338	T	A	0.0402	0.0062	0.8316	1.162e-10	-0.0225	0.0448	0.805107	0.615
Vujkovic et al. 2020	rs8010382	14	91963722	SMEK1	G	A	0.0322	0.0047	0.4373	5.744e-12	0.0107	0.0361	0.598937	0.768
Vujkovic et al. 2020	rs80196932	6	117996631	NUS1	C	T	-0.0425	0.0066	0.1493	1.044e-10	-0.0167	0.0446	0.202479	0.709
Vujkovic et al. 2020	rs8043085	15	38828140	RASGRP1	G	T	-0.0415	0.0054	0.7632	1.585e-14	0.0265	0.0422	0.768721	0.53
Vujkovic et al. 2020	rs8054556	16	29958216	TMEM219	G	A	-0.0364	0.0046	0.5383	3.678e-15	-0.0452	0.0358	0.574296	0.207
Vujkovic et al. 2020	rs8056890	16	28897452	ATP2A1	G	A	-0.0289	0.0048	0.6442	1.902e-09	-0.0629	0.0365	0.606496	0.0847
Vujkovic et al. 2020	rs8061528	16	3656482	SLX4	C	T	-0.0328	0.0058	0.7953	1.312e-08	0.0127	0.047	0.82948	0.788
Vujkovic et al. 2020	rs8071043	17	3988451	ZZEF1	C	T	0.0541	0.0049	0.3284	5.16e-28	0.0498	0.0384	0.308202	0.195
Vujkovic et al. 2020	rs8107527	19	46158417	RN7SL836P	G	A	-0.0521	0.005	0.7	1.914e-25	-0.0279	0.0383	0.688056	0.466
Vujkovic et al. 2020	rs8192675	3	170724883	SLC2A2	C	T	-0.0574	0.005	0.2954	6.426e-30	0.0143	0.0401	0.265401	0.722
Vujkovic et al. 2020	rs827237	10	72648336	PCBD1	C	T	-0.0365	0.0058	0.795	3.562e-10	0.0126	0.0423	0.769415	0.766
Vujkovic et al. 2020	rs860262	7	28194397	JAZF1	C	A	0.0802	0.0045	0.5074	7.774e-70	0.0263	0.0357	0.512181	0.46
Vujkovic et al. 2020	rs893617	15	90381278	AP3S2	C	T	0.0566	0.005	0.2892	3.411e-29	0.0288	0.0409	0.251657	0.482
Vujkovic et al. 2020	rs917195	7	30728452	CRHR2	C	T	0.0467	0.0055	0.7691	2.705e-17	0.00988	0.0445	0.801919	0.824
Vujkovic et al. 2020	rs924753	3	15706124	ANKRD28	G	A	0.0301	0.0047	0.4025	1.79e-10	-0.0122	0.0365	0.377334	0.737
Vujkovic et al. 2020	rs9308614	2	121337196	LINC01101,Y_RNA	G	A	-0.0609	0.0065	0.1484	1.133e-20	0.0614	0.05	0.147441	0.219
Vujkovic et al. 2020	rs9316500	13	51094114	RP11-175B12.2	G	T	-0.0473	0.0051	0.2924	9.972e-21	0.0324	0.0432	0.211959	0.452
Vujkovic et al. 2020	rs9319943	18	56879827	SEC11C,GRP	C	T	-0.0354	0.0059	0.1959	2.081e-09	-0.15	0.0412	0.259491	0.000263
Vujkovic et al. 2020	rs9379084	6	7231843	RREB1	G	A	0.0747	0.0077	0.8803	3.699e-22	0.0345	0.057	0.886591	0.545
Vujkovic et al. 2020	rs9384	19	13010643	GCDH	G	T	0.0434	0.0047	0.625	4.932e-20	-0.00427	0.0385	0.693605	0.912
Vujkovic et al. 2020	rs9390022	6	143056556	ADGRG6,HIVEP2	C	T	-0.0291	0.0047	0.3726	6.624e-10	-0.018	0.0372	0.346757	0.629
Vujkovic et al. 2020	rs945187	10	99091369	RP11-452K12.4	G	A	0.0311	0.0046	0.4147	2.142e-11	-0.0228	0.036	0.418502	0.527
Vujkovic et al. 2020	rs9472139	6	43813711	LINC02537	G	C	-0.0372	0.005	0.7124	1.543e-13	0.021	0.0383	0.688907	0.584
Vujkovic et al. 2020	rs9479	15	74328576	PML	G	A	0.0274	0.0045	0.4994	1.589e-09	0.0202	0.0356	0.561626	0.571
Mahajan et al. 2018	rs9505097	6	7255650	RREB1	C	T	0.049	0.01	0.7994	8.6e-10	-0.00312	0.0421	0.768143	0.941
Vujkovic et al. 2020	rs9515905	13	91949562	PPIAP23,MIR17HG	G	A	-0.0427	0.0052	0.2592	4.015e-16	0.0759	0.044	0.20622	0.0845
Mahajan et al. 2018	rs9537803	13	58366634	PCDH17	C	T	0.039	0.007	0.2771	4.6e-08	0.00139	0.0397	0.276461	0.972
Mahajan et al. 2018	rs9563615	13	59077406	SRGAP2D	A	T	0.049	0.007	0.7101	6.4e-11	-0.0187	0.0438	0.795313	0.669
Vujkovic et al. 2020	rs9587811	13	109946882	LINC00370	C	A	0.0275	0.0046	0.5889	3.169e-09	-0.0222	0.0358	0.574164	0.536
Mahajan et al. 2018	rs9687832	5	55861595	ANKRD55	A	G	0.077	0.009	0.1975	1.7e-20	0.0949	0.0497	0.149246	0.0565
Vujkovic et al. 2020	rs9814945	3	72803590	SHQ1	C	T	-0.0297	0.0053	0.7475	1.736e-08	0.0032	0.0385	0.692937	0.934
Mahajan et al. 2018	rs9828772	3	129333182	TMCC1	C	G	0.058	0.01	0.8983	4.2e-08	0.0739	0.0638	0.91496	0.247
Vujkovic et al. 2020	rs9859406	3	185534482	IGF2BP2	G	A	-0.1079	0.0049	0.6856	1.2e-107	-0.0779	0.0386	0.697016	0.0436
Vujkovic et al. 2020	rs9872347	3	195831237	LINC00885,TFRC	C	T	0.03	0.005	0.668	1.391e-09	0.0597	0.0365	0.609701	0.101
Vujkovic et al. 2020	rs9873519	3	124921457	SLC12A8	C	T	-0.0375	0.0046	0.466	3.575e-16	-0.0727	0.0361	0.416357	0.0442
Vujkovic et al. 2020	rs9913225	17	27570622	CRYBA1	G	A	0.027	0.0046	0.4138	5.408e-09	-0.042	0.036	0.418104	0.243
Vujkovic et al. 2020	rs9927842	16	15153717	NTAN1	C	T	-0.0375	0.0065	0.8384	6.837e-09	-0.0857	0.0544	0.877842	0.115
Vujkovic et al. 2020	rs993380	4	83584496	SCD5	G	A	-0.0328	0.0048	0.6526	9.082e-12	0.000223	0.0363	0.598005	0.995

## Sheet: Supplementary Table S2
Supplementary Table S2. Instrumental variables of T2DM on PaCa two-sample MR analysis in the UK Biobank.
Genetic information							Exposure(T2DM)				Outcome(PaCa)
GWAS study	SNP	CHR	BP	Gene	Effect Allele	Other Allele	Beta(EUR)	SE(EUR)	EAF(EUR)	p-value(EUR)	Beta	SE	EAF	p-value
Vujkovic et al. 2020	rs10096633	8	19830921	LPL,RPL30P9	C	T	0.0404	0.0069	0.875	4.77e-09	-0.111	0.0706	0.8767	0.117
Vujkovic et al. 2020	rs10119430	9	111938268	EPB41L4B	G	A	0.0341	0.0056	0.2232	1.01e-09	-0.128	0.0575	0.2057	0.0261
Vujkovic et al. 2020	rs10184004	2	165508389	COBLL1	C	T	0.0633	0.0046	0.5921	2.48e-42	-0.014	0.0473	0.5932	0.766
Vujkovic et al. 2020	rs10188334	2	653874	TMEM18,LINC01875	C	T	0.0503	0.0062	0.8277	7.76e-16	0.02	0.062	0.8289	0.747
Vujkovic et al. 2020	rs10404726	19	18834514	CRTC1	C	T	0.0277	0.0047	0.5305	2.73e-09	0.0462	0.0466	0.5334	0.321
Vujkovic et al. 2020	rs10408163	19	47597102	ZC3H4	C	T	0.0343	0.005	0.6999	8.66e-12	0.0904	0.0514	0.7153	0.0787
Mahajan et al. 2018	rs1042725	12	66358347	HMGA2	T	C	0.049	0.007	0.4902	1.8e-13	0.0584	0.0464	0.492	0.208
Vujkovic et al. 2020	rs10440833	6	20688121	CDKAL1	T	A	-0.1223	0.0051	0.7328	1.33e-125	-0.0548	0.0527	0.7372	0.299
Vujkovic et al. 2020	rs10750397	11	128234144	ETS1,LINC02098	G	A	-0.048	0.0051	0.7102	1.01e-20	-0.0512	0.0518	0.7216	0.323
Vujkovic et al. 2020	rs10773000	12	123736084	C12orf65	G	T	0.0375	0.0049	0.6642	1.42e-14	0.0208	0.0493	0.668	0.674
Vujkovic et al. 2020	rs10808671	8	95967372	RP11-347C18.3	G	A	-0.0373	0.0045	0.5205	2.36e-16	-0.0751	0.0465	0.5295	0.106
Mahajan et al. 2018	rs10811660	9	22134068	CDKN2A/B	G	A	0.239	0.01	0.8282	1.4e-115	-0.0393	0.0613	0.8263	0.521
Vujkovic et al. 2020	rs10818763	9	125689694	ZBTB26	C	T	0.045	0.007	0.8718	1.4e-10	0.0601	0.0699	0.8734	0.39
Vujkovic et al. 2020	rs10830963	11	92708710	MTNR1B	G	C	0.0885	0.0051	0.2781	4.57e-68	0.0017	0.0519	0.2753	0.974
Vujkovic et al. 2020	rs10844519	12	33410855	ASS1P14,SYT10	G	T	0.0323	0.005	0.2872	1.38e-10	0.0375	0.0519	0.2782	0.47
Vujkovic et al. 2020	rs10879261	12	71520761	TSPAN8	G	T	0.0384	0.0046	0.411	8.6e-17	-0.0326	0.0473	0.4088	0.49
Vujkovic et al. 2020	rs10889560	1	65989878	LEPR	C	A	-0.0473	0.008	0.9118	4.01e-09	-0.00328	0.0855	0.91964	0.969
Mahajan et al. 2018	rs10893829	11	128042575	ETS1	T	C	0.058	0.01	0.8533	1.3e-10	-0.0247	0.0665	0.8573	0.71
Vujkovic et al. 2020	rs10916780	1	20707153	LINC01141	G	A	-0.0325	0.0059	0.1957	3.56e-08	0.0687	0.0583	0.1991	0.238
Vujkovic et al. 2020	rs10937721	4	6306763	WFS1	G	C	-0.0835	0.0047	0.412	6.31e-70	2.45e-05	0.0475	0.4094	1
Vujkovic et al. 2020	rs10938398	4	45186139	THAP12P9,PRDX4P1	G	A	-0.0425	0.0046	0.5687	3.91e-20	-0.0122	0.047	0.5663	0.795
Mahajan et al. 2018	rs10962	17	36046451	HNF1B	C	G	0.049	0.01	0.2257	9.9e-10	0.0492	0.057	0.2205	0.389
Vujkovic et al. 2020	rs10993072	9	96915002	PTPDC1,MIRLET7A1HG	C	T	-0.036	0.005	0.6826	9.13e-13	-0.0237	0.0498	0.6806	0.634
Vujkovic et al. 2020	rs10998338	10	70382179	TET1	G	A	-0.0294	0.0046	0.5483	2.02e-10	-0.0548	0.0467	0.5461	0.241
Mahajan et al. 2018	rs11042596	11	2118860	INS/IGF2	G	T	0.039	0.005	0.6649	2e-08	-0.0592	0.0498	0.6643	0.234
Vujkovic et al. 2020	rs11046164	12	21843576	RP11-59N23.3	C	T	0.0306	0.0052	0.7324	4.65e-09	0.0135	0.0529	0.7381	0.798
Vujkovic et al. 2020	rs11048457	12	26463174	RP11-283G6.4	G	A	0.0446	0.0053	0.2625	3.28e-17	0.0549	0.0541	0.243	0.31
Mahajan et al. 2018	rs11063028	12	4300172	CCND2	C	T	0.058	0.007	0.18	8.5e-11	0.0128	0.0616	0.1709	0.836
Vujkovic et al. 2020	rs11078916	17	37746307	CDK12,NEUROD2	C	T	-0.0373	0.0052	0.7039	4.84e-13	-0.0376	0.0523	0.7236	0.471
Vujkovic et al. 2020	rs1109442	17	34862220	MYO19	C	T	0.0249	0.0045	0.4733	4.53e-08	-0.0288	0.0464	0.4738	0.535
Vujkovic et al. 2020	rs11096542	2	18707873	KCNS3,RDH14	G	A	-0.0274	0.0047	0.4148	5.16e-09	-0.0231	0.0473	0.407	0.625
Vujkovic et al. 2020	rs11108094	12	95928113	USP44	C	A	-0.0601	0.0093	0.9318	1.16e-10	0.0406	0.0909	0.92983	0.655
Vujkovic et al. 2020	rs1111875	10	94462882	HHEX,Y_RNA	C	T	0.0923	0.0046	0.5924	5.21e-89	-0.0721	0.0472	0.5911	0.127
Vujkovic et al. 2020	rs11155073	6	139837128	ATP5PBP6,LINC01625	C	T	-0.0304	0.0046	0.579	4.43e-11	-0.093	0.0472	0.5906	0.0487
Vujkovic et al. 2020	rs11181613	12	43046449	RP11-25I15.2	C	A	0.043	0.0067	0.8547	1.37e-10	-0.106	0.0647	0.8491	0.103
Vujkovic et al. 2020	rs11201992	10	88117318	GRID1	C	A	0.0258	0.0045	0.5371	1.37e-08	-0.0232	0.0466	0.5438	0.618
Mahajan et al. 2018	rs11202627	10	89769340	PTEN	T	C	0.058	0.01	0.1518	4.7e-08	0.0191	0.0625	0.1649	0.76
Vujkovic et al. 2020	rs112324411	14	101258584	MEG3	C	T	0.0755	0.0108	0.9342	3.2e-12	-0.152	0.0976	0.9339	0.118
Vujkovic et al. 2020	rs11240351	1	205044339	CNTN2	G	A	0.0312	0.0046	0.4107	1.51e-11	0.00855	0.0473	0.4046	0.857
Vujkovic et al. 2020	rs112515915	8	105662373	RP11-127H5.1	G	A	-0.0559	0.0091	0.0707	9.54e-10	-0.0377	0.0901	0.07107	0.676
Vujkovic et al. 2020	rs11257655	10	12307894	RN7SL232P	C	T	-0.0907	0.0074	0.7809	7.25e-35	-0.0294	0.0571	0.7909	0.607
Vujkovic et al. 2020	rs11258422	10	13540869	BEND7	C	A	0.0276	0.0048	0.3572	1.13e-08	-0.0306	0.0495	0.3277	0.537
Vujkovic et al. 2020	rs1127215	1	117532790	PTGFRN	C	T	0.043	0.0046	0.5853	1.93e-20	-0.000267	0.047	0.5798	0.996
Vujkovic et al. 2020	rs113135335	2	111887754	BCL2L11	G	T	-0.0561	0.0077	0.1089	3.55e-13	0.062	0.0771	0.1015	0.421
Vujkovic et al. 2020	rs114136102	5	36084426	UGT3A2,LMBRD2	C	T	0.072	0.012	0.0397	2.05e-09	0.0945	0.118	0.04015	0.424
Mahajan et al. 2018	rs11496066	7	102486254	FBXL13	T	C	0.077	0.014	0.8181	1.1e-08	-0.0785	0.0596	0.8147	0.188
Vujkovic et al. 2020	rs11561066	11	50110597	GTF2IP11,PHKG1P3	C	T	0.0502	0.0082	0.087	1.1e-09	-0.00113	0.0808	0.09088	0.989
Vujkovic et al. 2020	rs11583755	1	6672729	PHF13	C	A	0.0387	0.0048	0.3598	4.34e-16	-0.0463	0.0486	0.3553	0.341
Vujkovic et al. 2020	rs11602873	11	72460762	ARAP1	T	A	-0.0976	0.0064	0.1563	8.91e-52	0.105	0.0638	0.1574	0.101
Vujkovic et al. 2020	rs11614914	12	133070294	FBRSL1	C	T	-0.0389	0.005	0.6746	4.65e-15	-0.103	0.0493	0.6704	0.0376
Vujkovic et al. 2020	rs11616380	13	80705315	LINC01080,SPRY2	G	T	0.0793	0.0051	0.7206	7.99e-54	0.0168	0.0515	0.7117	0.744
Vujkovic et al. 2020	rs11646052	16	85716463	GINS2	G	A	0.0263	0.0047	0.3918	2.61e-08	-0.0076	0.0476	0.3965	0.873
Vujkovic et al. 2020	rs11651755	17	36099840	HNF1B	C	T	0.058	0.0046	0.4848	4.15e-36	-0.117	0.0466	0.4861	0.0121
Mahajan et al. 2018	rs11680058	2	16574669	FAM49A	A	G	0.058	0.01	0.863	1.4e-08	0.0141	0.0746	0.8706	0.85
Vujkovic et al. 2020	rs116861182	11	55588216	OR5D18	C	A	0.0637	0.0109	0.0549	5.9e-09	-0.0553	0.0988	0.05871	0.576
Mahajan et al. 2018	rs11688682	2	121347612	GLI2	G	C	0.049	0.007	0.7278	4.2e-09	-0.0271	0.054	0.7286	0.616
Mahajan et al. 2018	rs11699802	20	48832135	CEBPB	C	T	0.039	0.007	0.5359	1.8e-11	0.0578	0.0467	0.5345	0.216
Mahajan et al. 2018	rs117001013	22	32348841	YWHAH	C	T	0.068	0.012	0.9117	1.7e-08	0.032	0.0823	0.91333	0.697
Vujkovic et al. 2020	rs11708067	3	123065778	ADCY5	G	A	-0.0782	0.0055	0.2286	1.5e-46	-0.0885	0.0538	0.2455	0.1
Vujkovic et al. 2020	rs117316450	11	14518419	COPB1	G	C	0.1308	0.0178	0.0188	2.07e-13	-0.266	0.163	0.02119	0.103
Mahajan et al. 2018	rs117483894	15	57456802	TCF12	G	A	0.095	0.016	0.0369	3.9e-08	0.0181	0.13	0.0333	0.889
Vujkovic et al. 2020	rs11759026	6	126792095	MIR588,CENPW	G	A	0.0646	0.0073	0.2307	6.68e-19	-0.0242	0.0556	0.227	0.664
Mahajan et al. 2018	rs11842871	13	31042452	HMGB1	G	T	0.039	0.007	0.7345	1.2e-08	0.0648	0.0529	0.7385	0.221
Vujkovic et al. 2020	rs11870735	17	481604	VPS53	C	T	-0.0339	0.006	0.8178	1.68e-08	0.0109	0.0605	0.8208	0.857
Mahajan et al. 2018	rs11926707	3	46925539	KIF9	C	T	0.239	0.042	0.6262	2.1e-08	0.0686	0.0481	0.6214	0.154
Vujkovic et al. 2020	rs11998023	8	25871721	EBF2	G	T	0.0355	0.0058	0.1887	1.13e-09	-0.0209	0.0579	0.2018	0.718
Vujkovic et al. 2020	rs12001437	9	34074476	DCAF12,RN7SKP114	C	T	0.0339	0.0047	0.3727	6.27e-13	-0.0286	0.0482	0.367	0.552
Vujkovic et al. 2020	rs12056338	8	12643055	RP11-252C15.1	G	T	-0.0312	0.0047	0.5858	2.88e-11	0.00384	0.0472	0.5833	0.935
Vujkovic et al. 2020	rs12185519	19	4967739	KDM4B	C	T	-0.0398	0.0058	0.7945	5.05e-12	-0.0764	0.0573	0.7915	0.182
Vujkovic et al. 2020	rs12187734	5	51763665	MFSD4BP1,RPS17P11	C	T	0.0293	0.0046	0.5234	2.24e-10	-0.0151	0.0464	0.5157	0.746
Vujkovic et al. 2020	rs12192275	6	127412728	RPS4XP9,RSPO3	G	A	0.046	0.0055	0.7653	1.04e-16	-0.0979	0.0538	0.7529	0.0688
Vujkovic et al. 2020	rs12380322	9	19074538	HAUS6	G	A	0.0367	0.0047	0.3964	7.28e-15	0.0356	0.0475	0.3926	0.454
Vujkovic et al. 2020	rs12419690	11	45858584	CRY2,SLC35C1	G	A	0.0297	0.0046	0.4456	1.22e-10	-0.00211	0.0468	0.4362	0.964
Vujkovic et al. 2020	rs12422600	12	54429385	HOXC6	G	A	0.0268	0.0048	0.6344	2.27e-08	-0.0396	0.0483	0.6328	0.412
Vujkovic et al. 2020	rs12454712	18	60845884	BCL2	C	T	-0.0412	0.0048	0.3831	8.3e-18	-0.0449	0.0479	0.3764	0.348
Vujkovic et al. 2020	rs12505942	4	140906390	MAML3	C	T	-0.0298	0.0048	0.3385	7.03e-10	0.0685	0.0489	0.3439	0.161
Vujkovic et al. 2020	rs12539264	7	48839003	LINC02838,GDI2P1	G	A	0.0293	0.005	0.2824	6.62e-09	0.0213	0.0518	0.2829	0.681
Vujkovic et al. 2020	rs1260326	2	27730940	GCKR	C	T	0.0638	0.0047	0.5946	2.55e-42	0.0635	0.0475	0.6069	0.181
Vujkovic et al. 2020	rs12603589	17	65825248	BPTF	C	T	0.0512	0.0058	0.1947	8.38e-19	0.0158	0.0594	0.1886	0.79
Vujkovic et al. 2020	rs12625671	20	42994812	HNF4A	C	T	0.0653	0.0074	0.1135	6.74e-19	0.101	0.0759	0.1052	0.185
Mahajan et al. 2018	rs12640250	4	17792869	LCORL	C	A	0.039	0.005	0.7149	3.7e-08	0.0282	0.0513	0.7126	0.584
Mahajan et al. 2018	rs12719778	8	145879883	BOP1	T	C	0.039	0.005	0.5376	5e-09	0.029	0.0465	0.5359	0.532
Vujkovic et al. 2020	rs12789028	11	65326154	LTBP3	G	A	-0.0483	0.0059	0.8104	2.27e-16	-0.0578	0.0584	0.8015	0.323
Vujkovic et al. 2020	rs12883788	14	33303540	AKAP6	C	T	-0.0333	0.0046	0.535	5.25e-13	0.0271	0.0467	0.54	0.562
Vujkovic et al. 2020	rs12910361	15	77782335	HMG20A	G	A	0.0716	0.0051	0.6982	2.97e-44	-0.0745	0.0513	0.7137	0.147
Vujkovic et al. 2020	rs12918782	16	967241	LMF1	G	A	0.0355	0.0061	0.1759	7.3e-09	0.0478	0.0627	0.1642	0.446
Mahajan et al. 2018	rs12920022	16	89564055	SPG7	A	T	0.049	0.007	0.1575	3.4e-09	-0.0187	0.0641	0.1617	0.771
Mahajan et al. 2018	rs1296328	4	137083193	PABPC4L	A	C	0.039	0.007	0.4457	3.5e-08	0.00381	0.0469	0.4404	0.935
Vujkovic et al. 2020	rs12986742	2	58975143	LINC01122	C	T	0.0332	0.0046	0.4819	3.89e-13	-0.0609	0.0467	0.4763	0.192
Vujkovic et al. 2020	rs12992995	2	175197545	SP9	C	A	0.0312	0.0052	0.7323	2.46e-09	-0.0235	0.0521	0.7244	0.652
Mahajan et al. 2018	rs13024606	2	165573194	GRB14/COBLL1	T	C	0.086	0.016	0.0472	1.7e-08	0.0692	0.113	0.04412	0.54
Mahajan et al. 2018	rs13041756	20	21466795	NKX2.2	C	T	0.058	0.01	0.1072	1.4e-08	-0.121	0.0757	0.1051	0.108
Mahajan et al. 2018	rs13085136	3	72865183	SHQ1	C	T	0.077	0.012	0.9283	1.5e-08	0.172	0.0917	0.92593	0.0602
Vujkovic et al. 2020	rs13094957	3	23457080	UBE2E2	C	T	-0.0622	0.0057	0.2068	7.55e-28	0.108	0.0575	0.2044	0.0595
Vujkovic et al. 2020	rs13099581	3	168226052	EGFEM1P	C	T	0.0446	0.0066	0.8593	1.03e-11	-0.00627	0.0668	0.8601	0.925
Mahajan et al. 2018	rs1316776	5	78430607	DMGDH	C	A	0.049	0.007	0.6476	2.6e-12	0.00831	0.0486	0.6515	0.864
Vujkovic et al. 2020	rs13237518	7	12269593	TMEM106B	C	A	-0.0292	0.0047	0.5858	7.73e-10	-9.69e-06	0.0469	0.5844	1
Vujkovic et al. 2020	rs13262861	8	41508577	NKX6-3	C	A	0.1016	0.0063	0.8238	2.84e-59	0.0725	0.062	0.8258	0.242
Vujkovic et al. 2020	rs13266634	8	118184783	SLC30A8	C	T	0.102	0.005	0.6925	6.08e-94	0.0371	0.0501	0.6894	0.459
Vujkovic et al. 2020	rs13268508	8	145525277	HSF1	C	T	-0.0451	0.0048	0.6258	7.37e-21	0.0122	0.048	0.6215	0.799
Vujkovic et al. 2020	rs13406280	2	166610827	GALNT3	C	T	0.0273	0.0046	0.5066	2.55e-09	-0.00988	0.0465	0.5075	0.832
Vujkovic et al. 2020	rs13415288	2	228971884	SPHKAP	C	T	0.0269	0.0049	0.3445	4.79e-08	0.057	0.049	0.3408	0.245
Mahajan et al. 2018	rs13426680	2	158339550	CYTIP	A	G	0.086	0.012	0.9373	6.7e-10	0.04	0.0945	0.93541	0.672
Vujkovic et al. 2020	rs13434089	3	63948566	ATXN7	C	T	-0.0595	0.0071	0.123	7.68e-17	-0.0567	0.0726	0.1156	0.435
Vujkovic et al. 2020	rs1408579	10	101912194	ERLIN1	C	T	0.0291	0.0045	0.5163	1.6e-10	-0.000552	0.0463	0.5002	0.991
Vujkovic et al. 2020	rs1412234	9	28410683	LINGO2	C	T	0.044	0.0049	0.3192	4e-19	-0.0153	0.0495	0.3288	0.757
Vujkovic et al. 2020	rs1421085	16	53800954	FTO	C	T	0.1177	0.0046	0.4142	5.63e-144	0.0404	0.0472	0.4023	0.392
Vujkovic et al. 2020	rs1426371	12	108629780	WSCD2	G	A	0.0407	0.0054	0.7401	3.2e-14	-0.000733	0.0533	0.7405	0.989
Vujkovic et al. 2020	rs1431819	9	116943357	COL27A1	G	A	0.0293	0.005	0.6888	6.33e-09	-0.0772	0.0509	0.6972	0.129
Vujkovic et al. 2020	rs145904381	1	151017991	BNIPL	C	T	-0.1735	0.023	0.0104	4.31e-14	0.351	0.213	0.01273	0.1
Vujkovic et al. 2020	rs1470560	3	35670150	RNU6-243P,ARPP21	G	A	-0.0272	0.0047	0.631	7.32e-09	-0.0635	0.0482	0.6339	0.188
Vujkovic et al. 2020	rs149027146	11	48489360	OR4C9P	T	A	0.0752	0.0108	0.0617	2.81e-12	-0.0435	0.0929	0.06762	0.64
Vujkovic et al. 2020	rs149336329	15	52587740	MYO5C	G	T	0.0807	0.0118	0.9575	9.06e-12	-0.139	0.111	0.95382	0.21
Vujkovic et al. 2020	rs152839	5	50145266	PARP8	C	T	0.0263	0.0046	0.5761	1.25e-08	0.0335	0.0472	0.5833	0.477
Vujkovic et al. 2020	rs1561927	8	129568078	RP11-89M16.1	C	T	0.0352	0.0052	0.2821	8.61e-12	-0.0847	0.0526	0.2683	0.108
Mahajan et al. 2018	rs1562396	7	130457914	KLF14	G	A	0.058	0.007	0.3186	9.9e-18	-0.0143	0.0499	0.3202	0.775
Vujkovic et al. 2020	rs1567353	9	1033773	H3P29,LINC01230	G	C	0.0281	0.0049	0.3111	1.27e-08	-0.053	0.0505	0.3082	0.293
Mahajan et al. 2018	rs1641523	17	7549681	ATP1B2	C	T	0.049	0.007	0.4276	1.2e-10	0.0373	0.0472	0.4338	0.429
Vujkovic et al. 2020	rs1650505	5	158029734	LINC02227,EBF1	G	A	-0.0483	0.0057	0.7957	2.68e-17	-0.0234	0.0576	0.7911	0.684
Vujkovic et al. 2020	rs16881572	6	51413013	PKHD1,FTH1P5	G	A	-0.0751	0.0137	0.9723	4.54e-08	0.0824	0.14	0.97117	0.555
Mahajan et al. 2018	rs17013314	3	23510044	UBE2E2	G	A	0.104	0.018	0.0313	8.4e-09	-0.0217	0.145	0.02688	0.881
Vujkovic et al. 2020	rs17035289	4	106048291	RNU6-351P,TET2	C	T	0.0428	0.0062	0.1708	5.71e-12	0.138	0.0638	0.159	0.0305
Vujkovic et al. 2020	rs17036160	3	12329783	PPARG	C	T	0.1028	0.0071	0.8796	3.04e-47	0.0546	0.0719	0.8819	0.448
Mahajan et al. 2018	rs17122772	14	23288935	SLC7A7	G	C	0.039	0.007	0.228	1.6e-08	0.031	0.0552	0.2292	0.574
Mahajan et al. 2018	rs17168486	7	14898282	DGKB	T	C	0.068	0.007	0.1808	2.3e-17	0.0153	0.0615	0.1739	0.804
Mahajan et al. 2018	rs17250977	5	14753745	ANKH	G	A	0.113	0.016	0.0376	2e-11	0.00355	0.119	0.04002	0.976
Vujkovic et al. 2020	rs17265513	20	39832628	ZHX3	C	T	0.0325	0.0057	0.1981	1.13e-08	0.031	0.0581	0.1996	0.594
Vujkovic et al. 2020	rs17439448	7	40816653	SUGCT	C	T	-0.0404	0.0073	0.8794	2.98e-08	0.026	0.0712	0.8787	0.715
Vujkovic et al. 2020	rs174541	11	61565908	FEN1	C	T	-0.0292	0.0048	0.354	8.63e-10	0.108	0.0482	0.361	0.0249
Vujkovic et al. 2020	rs17662402	8	9265105	RP11-115J16.2	C	T	-0.0692	0.0104	0.0557	3.47e-11	0.0362	0.0976	0.06078	0.711
Mahajan et al. 2018	rs17684074	18	54675384	WDR7	G	C	0.039	0.007	0.7403	2.9e-08	0.000446	0.0537	0.7489	0.993
Vujkovic et al. 2020	rs177045	10	71321279	TMEM256P1,NEUROG3	G	A	0.0389	0.0049	0.3238	2.3e-15	-0.0336	0.0505	0.3132	0.506
Vujkovic et al. 2020	rs17772814	8	128711742	CASC11	G	A	0.0752	0.0127	0.9154	3.44e-09	0.102	0.088	0.9169	0.248
Mahajan et al. 2018	rs17791513	9	81905590	TLE4	A	G	0.095	0.012	0.9317	3.1e-14	-0.0524	0.0966	0.93776	0.588
Vujkovic et al. 2020	rs17810376	17	9787845	GLP2R	G	A	0.0282	0.0049	0.3132	1.09e-08	-0.0339	0.0494	0.3309	0.493
Mahajan et al. 2018	rs17819328	3	12489342	PPARG	G	T	0.058	0.007	0.4249	4.8e-16	-0.0762	0.0471	0.4253	0.105
Mahajan et al. 2018	rs1800574	12	121416864	HNF1A	T	C	0.131	0.02	0.0296	1.7e-12	0.0728	0.138	0.02921	0.598
Mahajan et al. 2018	rs1800961	20	43042364	HNF4A	T	C	0.166	0.017	0.0353	2.3e-22	-0.28	0.133	0.03141	0.0348
Vujkovic et al. 2020	rs1801645	22	50356850	PIM3	C	T	0.0371	0.0053	0.2778	3.83e-12	0.0566	0.053	0.2589	0.286
Vujkovic et al. 2020	rs1815591	20	61277014	SLCO4A1	T	A	-0.0337	0.0049	0.6019	5.5e-12	0.0473	0.048	0.6119	0.324
Mahajan et al. 2018	rs184509201	10	114740337	TCF7L2	C	G	0.191	0.025	0.9818	1.2e-13	0.266	0.171	0.98078	0.12
Vujkovic et al. 2020	rs187653072	7	102976385	DNAJC2	C	T	0.0998	0.0146	0.0281	8.42e-12	0.0381	0.134	0.03109	0.776
Vujkovic et al. 2020	rs1929883	9	81344701	PSAT1,MTND2P8	G	A	0.0386	0.0062	0.58	4.84e-10	-0.0339	0.0473	0.5847	0.473
Vujkovic et al. 2020	rs197374	1	112289983	FAM212B-AS1	C	T	-0.0269	0.0047	0.6128	9.78e-09	-0.00355	0.0478	0.6194	0.941
Vujkovic et al. 2020	rs1996617	4	52798624	LRRC66,DCUN1D4	C	T	0.0307	0.005	0.2858	1.2e-09	-0.00568	0.051	0.2926	0.911
Mahajan et al. 2018	rs2028150	2	65655012	CEP68	C	G	0.049	0.007	0.5979	2.3e-12	0.0522	0.0472	0.5914	0.269
Vujkovic et al. 2020	rs2040792	17	29628549	NF1	C	A	0.0285	0.0047	0.3933	1.48e-09	-0.0241	0.0476	0.3854	0.613
Vujkovic et al. 2020	rs2056857	14	77300863	C14orf166B	C	T	0.0261	0.0047	0.5944	2.59e-08	0.0683	0.047	0.5798	0.147
Vujkovic et al. 2020	rs2066827	12	12871099	CDKN1B	G	T	0.0351	0.0057	0.2344	5.96e-10	-0.0189	0.0549	0.2325	0.73
Vujkovic et al. 2020	rs2115107	19	7968168	AC010336.1	G	A	-0.0382	0.0047	0.6076	8.45e-16	-0.0572	0.0478	0.6191	0.231
Vujkovic et al. 2020	rs2169033	4	18044357	LCORL,LINC02438	C	T	-0.0306	0.005	0.3115	1.28e-09	-0.0109	0.05	0.3157	0.827
Vujkovic et al. 2020	rs2188848	7	23884697	STK31,RNA5SP228	G	A	-0.0332	0.0059	0.1945	1.93e-08	-0.0283	0.0583	0.1978	0.627
Mahajan et al. 2018	rs2197973	12	95928560	USP44	T	C	0.039	0.007	0.5375	3.6e-08	0.0493	0.0465	0.5371	0.289
Mahajan et al. 2018	rs2237895	11	2857194	KCNQ1	C	A	0.113	0.007	0.426	6e-52	0.0229	0.047	0.4156	0.627
Vujkovic et al. 2020	rs2237897	11	2858546	KCNQ1	C	T	0.1745	0.0122	0.9544	1.95e-46	-0.0652	0.117	0.95813	0.579
Vujkovic et al. 2020	rs2252115	20	51620857	TSHZ2	G	A	-0.0248	0.0045	0.4686	4.82e-08	-0.0402	0.0465	0.4759	0.387
Vujkovic et al. 2020	rs2257883	12	66216162	RPSAP52	G	A	-0.0745	0.0066	0.8625	2.43e-29	-0.0301	0.0686	0.867	0.661
Vujkovic et al. 2020	rs2269247	1	64107284	PGM1	C	T	0.035	0.006	0.8135	5.74e-09	-0.0459	0.06	0.8174	0.444
Vujkovic et al. 2020	rs2280141	10	124193181	PLEKHA1	G	T	-0.0453	0.0061	0.4801	1.09e-13	-0.00776	0.0465	0.4707	0.868
Vujkovic et al. 2020	rs2282456	1	118169463	FAM46C	G	A	-0.0353	0.0049	0.6859	6.76e-13	-0.0372	0.05	0.684	0.457
Mahajan et al. 2018	rs2283220	11	2755548	KCNQ1	A	G	0.049	0.007	0.6896	1.4e-09	0.00785	0.0507	0.6962	0.877
Vujkovic et al. 2020	rs2289739	15	41801512	LTK	G	T	-0.0498	0.0065	0.6499	1.57e-14	-0.131	0.0492	0.6547	0.00767
Vujkovic et al. 2020	rs2290203	15	91512067	PRC1	G	A	-0.0557	0.0057	0.7977	1.79e-22	-0.0344	0.0583	0.8021	0.555
Vujkovic et al. 2020	rs2297508	17	17715317	RAI1	G	C	-0.0334	0.0047	0.632	1.86e-12	0.0236	0.0489	0.6507	0.629
Mahajan et al. 2018	rs231349	11	2672821	KCNQ1	T	C	0.068	0.012	0.1024	2.3e-11	-0.121	0.0767	0.1024	0.115
Mahajan et al. 2018	rs231361	11	2691500	KCNQ1	A	G	0.077	0.007	0.2564	5e-25	0.101	0.0536	0.2508	0.0598
Vujkovic et al. 2020	rs2409742	8	11069960	LINC00529	C	T	0.0361	0.0046	0.5074	7.34e-15	-0.0175	0.0465	0.5143	0.707
Mahajan et al. 2018	rs2431115	5	55848669	ANKRD55	A	G	0.039	0.007	0.4015	3.9e-10	0.0149	0.0476	0.3955	0.754
Vujkovic et al. 2020	rs244415	16	69666683	NFAT5	G	A	0.042	0.0047	0.5844	3.45e-19	0.00672	0.0473	0.5894	0.887
Vujkovic et al. 2020	rs2453051	1	120499573	NOTCH2	C	A	0.07	0.0073	0.1069	1.53e-21	0.184	0.0747	0.1077	0.0139
Mahajan et al. 2018	rs2456530	15	53091553	ONECUT1	T	C	0.058	0.01	0.1272	5.4e-09	0.0246	0.0686	0.1328	0.72
Vujkovic et al. 2020	rs247975	3	173107443	NLGN1,SPATA16	C	T	0.0255	0.0046	0.5388	3.35e-08	0.0806	0.0466	0.5308	0.0837
Vujkovic et al. 2020	rs2482506	10	104563743	RNU6-1231P	G	C	-0.032	0.0053	0.2522	1.69e-09	-0.104	0.0537	0.249	0.0523
Mahajan et al. 2018	rs2581787	3	53127677	RFT1	T	G	0.039	0.007	0.5634	2.4e-08	0.0267	0.0467	0.5589	0.568
Vujkovic et al. 2020	rs2605281	4	49067323	CWH43	G	A	-0.032	0.0051	0.7081	3.95e-10	0.0218	0.0511	0.7078	0.67
Vujkovic et al. 2020	rs2613499	1	72751552	NEGR1	G	A	-0.0385	0.006	0.1814	1.95e-10	-0.0913	0.0587	0.1927	0.12
Vujkovic et al. 2020	rs2633311	10	75598099	CAMK2G	C	T	0.0267	0.0046	0.5644	8.73e-09	0.00952	0.0469	0.5628	0.839
Mahajan et al. 2018	rs2642588	10	71466578	NEUROG3	G	T	0.049	0.007	0.7016	2.2e-14	0.0391	0.0506	0.698	0.441
Vujkovic et al. 2020	rs2723065	2	65279414	CEP68	G	A	-0.0495	0.0047	0.3851	1.46e-25	-0.0721	0.0479	0.3735	0.133
Vujkovic et al. 2020	rs2725370	8	30852826	PURG	C	T	-0.037	0.0051	0.6894	2.25e-13	0.0345	0.0506	0.6962	0.496
Vujkovic et al. 2020	rs2730827	12	41863393	PDZRN4	C	T	-0.0298	0.0046	0.5174	7.5e-11	0.0546	0.0464	0.5201	0.239
Mahajan et al. 2018	rs2767036	11	34982148	PDHX	C	A	0.039	0.007	0.2908	3.3e-08	0.0318	0.0514	0.2869	0.536
Vujkovic et al. 2020	rs2796441	9	84308948	RP11-154D17.1	G	A	0.0589	0.0047	0.5906	9.96e-37	0.0946	0.0469	0.5792	0.0437
Mahajan et al. 2018	rs279744	5	53412620	ARL15	C	A	0.039	0.005	0.6909	3.1e-08	-0.0167	0.0504	0.6909	0.741
Vujkovic et al. 2020	rs2820446	1	219748818	LYPLAL1-AS1,ZC3H11B	G	C	-0.0471	0.005	0.2865	1.04e-20	0.0754	0.0506	0.2992	0.136
Vujkovic et al. 2020	rs28642213	9	139248082	GPSM1	G	A	0.073	0.0055	0.7379	1.02e-39	-0.000732	0.0536	0.7512	0.989
Vujkovic et al. 2020	rs28712435	3	149221563	TM4SF4	C	T	0.0268	0.0046	0.5167	6.71e-09	-0.0162	0.0466	0.509	0.729
Vujkovic et al. 2020	rs2872246	3	183738460	ABCC5	C	A	-0.0285	0.0046	0.5517	4.29e-10	-0.00384	0.0467	0.5548	0.934
Vujkovic et al. 2020	rs28819812	4	157652753	PDGFC,LINC02272	C	A	0.0384	0.0051	0.6747	3.36e-14	0.0246	0.0497	0.6805	0.621
Vujkovic et al. 2020	rs2943650	2	227105921	NYAP2,MIR5702	C	T	-0.0901	0.0048	0.3672	3.01e-79	-0.00591	0.0485	0.3541	0.903
Vujkovic et al. 2020	rs3020781	1	155269776	PKLR	G	A	0.0333	0.0052	0.2695	1.05e-10	0.0423	0.0525	0.2659	0.421
Vujkovic et al. 2020	rs303760	18	21083738	C18orf8	C	T	-0.0342	0.0048	0.6522	1.48e-12	0.0211	0.0489	0.654	0.666
Vujkovic et al. 2020	rs3130283	6	32138545	PPT2-EGFL8	C	A	0.0626	0.0065	0.8419	1.06e-21	0.0748	0.065	0.8513	0.25
Vujkovic et al. 2020	rs3130931	6	31134888	POU5F1	C	T	0.0472	0.0049	0.6865	1.25e-21	0.00878	0.0502	0.6904	0.861
Vujkovic et al. 2020	rs314879	13	23309382	DDX39AP1,SNORD36	C	T	0.0393	0.0057	0.2262	5.74e-12	0.071	0.0571	0.2129	0.214
Mahajan et al. 2018	rs3217792	12	4384696	CCND2	C	T	0.113	0.011	0.9131	2.6e-21	-0.00065	0.085	0.91468	0.994
Mahajan et al. 2018	rs3217860	12	4399050	CCND2	G	A	0.049	0.007	0.258	3.9e-09	0.0331	0.054	0.2483	0.541
Mahajan et al. 2018	rs329122	5	133864599	PHF15	A	G	0.039	0.005	0.4286	3.6e-09	0.0165	0.0471	0.419	0.726
Vujkovic et al. 2020	rs340874	1	214159256	PROX1	C	T	0.0668	0.0046	0.5528	5.37e-48	0.0943	0.0468	0.5707	0.0439
Vujkovic et al. 2020	rs34298980	6	40409243	LRFN2	C	T	-0.0381	0.0065	0.4995	4.2e-09	0.0523	0.0489	0.507	0.285
Vujkovic et al. 2020	rs34329895	2	208870017	PLEKHM3	G	A	-0.0279	0.0047	0.6026	3.1e-09	-0.0274	0.0475	0.6037	0.564
Vujkovic et al. 2020	rs34506349	2	100598726	AFF3	G	A	0.0677	0.012	0.9598	1.76e-08	0.201	0.116	0.95837	0.0826
Vujkovic et al. 2020	rs34584161	13	26776999	RNF6	G	A	-0.0521	0.0054	0.2394	3.54e-22	-0.0594	0.0546	0.2363	0.276
Mahajan et al. 2018	rs34715063	15	38873115	RASGRP1	C	T	0.095	0.012	0.1235	2.3e-19	-0.0999	0.0696	0.129	0.151
Vujkovic et al. 2020	rs348330	1	229672955	ABCB10	G	A	0.0525	0.0065	0.3693	6.5e-16	-0.033	0.0483	0.3661	0.495
Vujkovic et al. 2020	rs34845373	2	25635771	DTNB	G	A	-0.0372	0.0052	0.2711	1.18e-12	0.00425	0.0523	0.2727	0.935
Mahajan et al. 2018	rs34855922	10	114871594	TCF7L2	A	G	0.049	0.007	0.7162	5.5e-12	0.0121	0.0516	0.7204	0.814
Vujkovic et al. 2020	rs35251247	11	43878459	HSD17B12	G	A	-0.0411	0.005	0.7079	2.57e-16	-0.0351	0.0513	0.709	0.494
Vujkovic et al. 2020	rs35753840	8	14148990	SGCZ	C	A	0.0271	0.0047	0.3817	1.19e-08	-0.00786	0.0479	0.3852	0.87
Vujkovic et al. 2020	rs35895680	17	47060322	GIP,IGF2BP1	C	A	0.0559	0.005	0.6858	1.42e-28	0.0472	0.0498	0.6743	0.343
Vujkovic et al. 2020	rs35901985	4	186580062	SORBS2	G	A	-0.0352	0.0062	0.1759	1.69e-08	-0.0683	0.0607	0.1785	0.261
Mahajan et al. 2018	rs35999103	2	147861633	PABPC1P2	T	C	0.049	0.01	0.1547	9.7e-09	0.0305	0.065	0.1501	0.638
Vujkovic et al. 2020	rs36111056	15	83461873	FSD2	G	A	0.0341	0.0057	0.7802	1.97e-09	0.105	0.0571	0.7899	0.066
Vujkovic et al. 2020	rs362307	4	3241845	HTT	C	T	-0.0499	0.0091	0.9249	3.77e-08	0.044	0.0888	0.92486	0.62
Vujkovic et al. 2020	rs3744347	17	46178674	CBX1	G	A	-0.0319	0.0056	0.2268	1.45e-08	0.0578	0.0577	0.2031	0.316
Vujkovic et al. 2020	rs3747207	22	44324855	PNPLA3	G	A	-0.0471	0.0055	0.7791	9.26e-18	0.0514	0.0566	0.7855	0.364
Vujkovic et al. 2020	rs3751239	12	27963676	RN7SKP15	G	C	-0.072	0.0058	0.1951	2.56e-35	-0.00206	0.0583	0.1964	0.972
Vujkovic et al. 2020	rs3753693	1	29060898	YTHDF2	C	T	0.0274	0.0046	0.5944	3.81e-09	-0.0577	0.0473	0.5905	0.222
Vujkovic et al. 2020	rs3755879	4	96114385	UNC5C	G	A	-0.0326	0.005	0.6847	5.78e-11	0.0288	0.0507	0.6976	0.57
Vujkovic et al. 2020	rs379417	9	136890704	LINC00094	G	A	-0.0312	0.0052	0.7123	2.33e-09	-0.0638	0.0528	0.7353	0.227
Vujkovic et al. 2020	rs3798519	6	50788778	TFAP2B	C	A	0.0495	0.0059	0.1803	5.49e-17	-0.0194	0.0607	0.1786	0.749
Vujkovic et al. 2020	rs3802219	8	116565365	TRPS1	C	T	-0.0369	0.0046	0.5653	9.77e-16	0.031	0.0468	0.5614	0.507
Mahajan et al. 2018	rs3811978	5	52100489	ITGA1	G	A	0.058	0.007	0.1668	7.7e-11	-0.0998	0.0617	0.1698	0.106
Vujkovic et al. 2020	rs38221	7	15926228	CRPPA,RPL36AP26	C	T	-0.033	0.0053	0.7401	6.62e-10	0.0246	0.0536	0.7455	0.646
Vujkovic et al. 2020	rs3828242	2	212274937	ERBB4	G	A	-0.0279	0.005	0.29	2.98e-08	0.0068	0.0508	0.2967	0.893
Mahajan et al. 2018	rs3845281	5	14610134	ANKH	G	A	0.077	0.009	0.9039	2.3e-11	0.0683	0.0787	0.9032	0.385
Vujkovic et al. 2020	rs3845843	2	152198598	TNFAIP6,NMI	C	T	-0.0308	0.0046	0.5005	2.76e-11	-0.0351	0.0466	0.491	0.452
Vujkovic et al. 2020	rs3872707	3	9514016	SETD5	G	A	-0.0446	0.0067	0.8599	3.46e-11	0.0301	0.0711	0.8769	0.672
Vujkovic et al. 2020	rs3887925	3	186665645	ST6GAL1	C	T	-0.0424	0.0046	0.4548	6.53e-20	-0.0405	0.0467	0.4496	0.386
Vujkovic et al. 2020	rs3918298	11	69463273	CCND1	G	A	0.1226	0.0149	0.9709	2.03e-16	-0.279	0.148	0.97359	0.0585
Mahajan et al. 2018	rs39328	7	103444978	RELN	T	C	0.039	0.007	0.4334	3.7e-08	-0.0588	0.047	0.4244	0.211
Vujkovic et al. 2020	rs410150	18	40066006	LINC00907	C	T	0.031	0.0056	0.2231	3.77e-08	-0.083	0.0575	0.2036	0.149
Vujkovic et al. 2020	rs41304257	1	201849926	IPO9	G	A	-0.0347	0.0052	0.274	2.81e-11	-0.0381	0.052	0.2769	0.464
Mahajan et al. 2018	rs4148856	12	123450765	MPHOSPH9	C	G	0.049	0.01	0.7814	1.7e-10	0.064	0.0568	0.7878	0.26
Vujkovic et al. 2020	rs4237150	9	4290085	GLIS3	G	C	-0.0413	0.0046	0.5881	3.87e-19	-0.0151	0.0473	0.598	0.75
Mahajan et al. 2018	rs4238013	12	4376089	CCND2	C	T	0.058	0.007	0.2087	3.2e-11	0.00734	0.0583	0.2042	0.9
Mahajan et al. 2018	rs4279506	7	23512896	IGF2BP3	G	C	0.058	0.01	0.6102	4.8e-08	-0.0408	0.0484	0.6258	0.4
Mahajan et al. 2018	rs4281707	16	53501946	RBL2	G	A	0.039	0.005	0.5442	3.2e-10	-0.000767	0.0466	0.5443	0.987
Vujkovic et al. 2020	rs429358	19	45411941	APOE	C	T	-0.073	0.0066	0.1454	3.98e-28	-0.00115	0.0642	0.156	0.986
Vujkovic et al. 2020	rs4335	17	61565025	ACE	G	A	0.0338	0.0045	0.5302	9.75e-14	0.0892	0.0465	0.5228	0.0549
Vujkovic et al. 2020	rs4382480	8	8721473	MFHAS1	G	A	-0.0333	0.0046	0.553	7.29e-13	0.00964	0.0467	0.5512	0.836
Vujkovic et al. 2020	rs4397977	13	41688401	MIR3168,RN7SL597P	G	A	-0.0291	0.0049	0.6565	3.05e-09	-0.0707	0.0491	0.6575	0.15
Vujkovic et al. 2020	rs4479849	5	44644006	LINC02224	G	A	-0.0316	0.0047	0.6039	2e-11	0.0549	0.0475	0.6039	0.247
Vujkovic et al. 2020	rs464605	5	55807370	AC022431.2	C	T	-0.0687	0.0052	0.2696	2.7e-39	0.0206	0.0533	0.2537	0.699
Vujkovic et al. 2020	rs4655617	1	67010654	SGIP1	C	A	0.0277	0.0046	0.4343	2.45e-09	0.0401	0.047	0.4389	0.394
Vujkovic et al. 2020	rs4673712	2	213829721	AC079610.1	C	T	-0.027	0.0049	0.3103	4.42e-08	-0.00565	0.0499	0.3198	0.91
Vujkovic et al. 2020	rs4709746	6	164133001	RP1-230L10.1	C	T	0.0581	0.007	0.8687	1.03e-16	0.019	0.0685	0.866	0.782
Vujkovic et al. 2020	rs4776970	15	68080886	MAP2K5	T	A	-0.0294	0.0048	0.3618	6.14e-10	-0.0639	0.0485	0.3567	0.187
Vujkovic et al. 2020	rs4805881	19	33896432	PEPD	C	A	-0.0353	0.0048	0.6603	2.26e-13	-0.0259	0.0493	0.6666	0.599
Vujkovic et al. 2020	rs4809906	20	51033681	RP4-723E3.1	G	A	0.0365	0.0049	0.6396	8.94e-14	0.00955	0.0481	0.6331	0.842
Vujkovic et al. 2020	rs4865796	5	53272664	ARL15	G	A	-0.0466	0.0049	0.3184	4.64e-21	-0.0757	0.0503	0.3082	0.132
Mahajan et al. 2018	rs4923543	11	28534898	METTL15	A	G	0.039	0.007	0.332	4.5e-08	0.0303	0.0497	0.3242	0.542
Vujkovic et al. 2020	rs4929965	11	2197286	TH	G	A	-0.0619	0.0048	0.6152	2.46e-38	-0.00583	0.0479	0.6188	0.903
Vujkovic et al. 2020	rs4930726	12	124428331	CCDC92	C	T	-0.0402	0.0048	0.3438	5.75e-17	-0.0203	0.0491	0.3365	0.679
Vujkovic et al. 2020	rs4976033	5	67714246	PIK3R1,VWA8P1	G	A	0.028	0.0047	0.4114	1.93e-09	-0.00226	0.0479	0.4012	0.962
Vujkovic et al. 2020	rs501470	6	160770918	SLC22A3	G	T	-0.032	0.0045	0.4838	1.87e-12	0.0706	0.0465	0.4751	0.129
Vujkovic et al. 2020	rs506597	7	100313420	POP7,EPO	G	A	0.0443	0.0073	0.8747	1.17e-09	0.0122	0.0727	0.8853	0.867
Vujkovic et al. 2020	rs529565	9	136149500	ABO	C	T	0.0493	0.0048	0.3337	1.15e-24	0.175	0.05	0.3175	0.000454
Vujkovic et al. 2020	rs539515	1	177889025	SEC16B	C	A	0.0352	0.0057	0.1971	9.11e-10	0.0851	0.0572	0.2073	0.137
Mahajan et al. 2018	rs55653563	9	97001682	ZNF169	A	C	0.039	0.007	0.7321	2.2e-09	-0.012	0.0529	0.7355	0.82
Vujkovic et al. 2020	rs55691245	4	185716100	ACSL1	G	A	0.0609	0.0067	0.8608	1.57e-19	-0.0103	0.0669	0.8596	0.877
Vujkovic et al. 2020	rs55812705	6	111738793	REV3L	C	T	-0.0305	0.0053	0.2509	7.45e-09	0.0442	0.054	0.243	0.413
Vujkovic et al. 2020	rs55857387	16	300388	ITFG3	C	T	-0.0524	0.0059	0.1947	6.71e-19	0.0277	0.0583	0.1976	0.635
Vujkovic et al. 2020	rs56243018	3	141101839	ZBTB38	C	A	-0.0853	0.011	0.0475	1.08e-14	0.183	0.109	0.04815	0.0925
Vujkovic et al. 2020	rs56281442	4	77533939	SHROOM3	G	A	-0.0271	0.0047	0.3818	9.4e-09	-0.0188	0.0477	0.3837	0.694
Vujkovic et al. 2020	rs56337234	4	1784403	FGFR3,TACC3	C	T	0.0409	0.0047	0.5048	1.88e-18	0.0155	0.0464	0.5066	0.739
Vujkovic et al. 2020	rs56348580	12	121432117	HNF1A	G	C	0.0575	0.005	0.6958	2.33e-30	0.0601	0.0504	0.6922	0.233
Vujkovic et al. 2020	rs56365443	14	103960026	MARK3	G	A	-0.028	0.0048	0.352	5.51e-09	0.087	0.0488	0.3462	0.0745
Vujkovic et al. 2020	rs56392746	22	30451688	CTA-85E5.10	G	A	0.0611	0.0082	0.916	1.18e-13	0.0511	0.0795	0.90704	0.521
Vujkovic et al. 2020	rs56823429	16	81533789	CMIP	C	A	0.0455	0.0051	0.2995	1.99e-19	-0.00309	0.0509	0.2981	0.952
Mahajan et al. 2018	rs57235767	11	93013531	MTNR1B	C	T	0.039	0.007	0.7057	5.9e-10	0.00783	0.0513	0.7104	0.879
Vujkovic et al. 2020	rs57286125	13	33557644	KL,TOMM22P3	G	C	-0.0595	0.0061	0.8328	3.91e-22	0.0187	0.0625	0.8351	0.765
Mahajan et al. 2018	rs57327348	8	10808687	XKR6	A	T	0.039	0.01	0.782	4.5e-08	0.00592	0.0569	0.787	0.917
Mahajan et al. 2018	rs5758223	22	41489920	EP300	A	G	0.039	0.005	0.7167	3.8e-08	-0.0961	0.0517	0.7215	0.0634
Vujkovic et al. 2020	rs5762925	22	29369398	ZNRF3	C	A	0.0276	0.0048	0.3486	1.04e-08	-0.0566	0.0487	0.3513	0.245
Vujkovic et al. 2020	rs57767539	17	62203059	ERN1	G	A	-0.0592	0.0096	0.9341	7.77e-10	-0.127	0.0923	0.92988	0.168
Vujkovic et al. 2020	rs583769	7	18331915	HDAC9	G	A	-0.0311	0.0052	0.7488	2.69e-09	0.0481	0.0539	0.7557	0.373
Vujkovic et al. 2020	rs58542926	19	19379549	TM6SF2	C	T	-0.089	0.0086	0.9245	4.67e-25	0.0713	0.0879	0.92462	0.417
Mahajan et al. 2018	rs59944054	20	62693175	TCEA2	A	G	0.058	0.01	0.2382	1.5e-08	-0.0425	0.0543	0.243	0.433
Vujkovic et al. 2020	rs6011155	20	62450664	ZBTB46	C	T	-0.0333	0.0048	0.3698	2.54e-12	0.0134	0.048	0.3743	0.78
Mahajan et al. 2018	rs601945	6	32573415	MHC	G	A	0.058	0.01	0.1775	4.7e-08	0.0802	0.0591	0.1921	0.174
Vujkovic et al. 2020	rs60384372	8	9974584	MSRA	G	A	-0.0368	0.0046	0.4714	1.64e-15	0.0675	0.0465	0.4735	0.147
Vujkovic et al. 2020	rs6059662	20	32675727	EIF2S2	G	A	0.0383	0.005	0.6712	1.99e-14	0.0127	0.0491	0.6547	0.796
Vujkovic et al. 2020	rs6066138	20	45594711	EYA2	G	A	0.0451	0.0051	0.7252	1.58e-18	0.012	0.0515	0.7161	0.816
Vujkovic et al. 2020	rs6073143	20	42230695	IFT52	C	T	0.0322	0.0055	0.7639	4.84e-09	0.00578	0.0556	0.7759	0.917
Vujkovic et al. 2020	rs61579137	3	184882015	EHHADH-AS1	G	A	-0.0366	0.0064	0.8439	1.11e-08	0.0588	0.0644	0.8466	0.361
Vujkovic et al. 2020	rs61736066	17	70645032	SLC39A11	G	A	0.0506	0.0085	0.9165	2.08e-09	0.0935	0.0823	0.91302	0.256
Vujkovic et al. 2020	rs61779284	1	39855177	MACF1	G	A	-0.0755	0.0055	0.7834	3.92e-42	-0.139	0.057	0.7889	0.015
Vujkovic et al. 2020	rs61817176	1	206621028	SRGAP2	C	A	-0.0298	0.0046	0.5152	9.69e-11	-0.0164	0.0465	0.523	0.724
Mahajan et al. 2018	rs62080313	18	36278709	COMMD9	C	T	0.058	0.01	0.1233	1e-08	0.13	0.0698	0.1274	0.0617
Mahajan et al. 2018	rs62107261	2	422144	TMEM18	T	C	0.113	0.016	0.9536	3.8e-12	0.189	0.108	0.95173	0.0822
Vujkovic et al. 2020	rs62262091	3	47693664	SMARCC1	C	T	-0.0557	0.0086	0.9106	1.14e-10	0.147	0.0809	0.90446	0.0688
Vujkovic et al. 2020	rs62271373	3	150066540	LINC01214,TSC22D2	T	A	-0.0685	0.0104	0.9442	4.45e-11	-0.112	0.0995	0.94022	0.262
Vujkovic et al. 2020	rs62452060	7	4683572	FOXK1	G	A	-0.0383	0.0069	0.8663	2.62e-08	0.033	0.068	0.8648	0.628
Vujkovic et al. 2020	rs62492368	7	150537635	AOC1	G	A	-0.0342	0.005	0.6848	6.38e-12	0.0242	0.0507	0.6972	0.634
Vujkovic et al. 2020	rs62618693	11	32956492	QSER1	C	T	0.0853	0.0114	0.9566	6.83e-14	0.119	0.112	0.95475	0.287
Vujkovic et al. 2020	rs6495182	15	75814388	PTPN9	C	T	0.0406	0.0053	0.7484	2.9e-14	-0.00454	0.0537	0.7521	0.933
Vujkovic et al. 2020	rs6538805	12	97849120	RMST	C	T	-0.0325	0.0048	0.4054	8.77e-12	0.018	0.0478	0.3934	0.706
Mahajan et al. 2018	rs6545714	2	59307725	BNIPL	G	A	0.039	0.007	0.392	8.9e-09	-0.00422	0.0474	0.3989	0.929
Vujkovic et al. 2020	rs654629	9	85312075	MTCO3P40,RPS6P12	G	C	0.0293	0.0047	0.6142	3.72e-10	-0.023	0.0476	0.6139	0.63
Vujkovic et al. 2020	rs6558173	8	22492103	BIN3	G	T	-0.0267	0.0048	0.6458	2.65e-08	-0.0853	0.0486	0.6456	0.079
Vujkovic et al. 2020	rs6565922	18	74558999	ZNF236	C	T	-0.0301	0.0047	0.6127	1.77e-10	-0.00217	0.0478	0.6202	0.964
Vujkovic et al. 2020	rs6567160	18	57829135	RNU4-17P	C	T	0.0475	0.0054	0.2376	1.3e-18	0.0281	0.0548	0.2334	0.608
Vujkovic et al. 2020	rs667920	3	136069472	STAG1	G	T	-0.0365	0.0054	0.2419	2e-11	0.0125	0.0548	0.2328	0.819
Vujkovic et al. 2020	rs66815886	3	64703394	ADAMTS9-AS2	G	T	0.0471	0.0051	0.7156	2.71e-20	0.00967	0.052	0.7262	0.852
Mahajan et al. 2018	rs6708643	2	43430440	THADA	A	G	0.039	0.007	0.5007	3.9e-08	-0.0409	0.0466	0.5063	0.381
Vujkovic et al. 2020	rs6710938	2	161333872	RBMS1	C	A	-0.0401	0.0054	0.2295	1.39e-13	-0.0679	0.0547	0.2358	0.215
Vujkovic et al. 2020	rs6714523	2	203235139	RP11-686O6.2	G	A	-0.0428	0.0071	0.8782	1.82e-09	-0.0254	0.0714	0.8799	0.722
Vujkovic et al. 2020	rs6715901	2	179650954	TTN	G	A	0.0273	0.0046	0.5116	3.06e-09	-0.0713	0.0466	0.5024	0.126
Vujkovic et al. 2020	rs6716394	2	146350724	METAP2P1,RPL6P5	G	A	0.0278	0.0045	0.4608	5.99e-10	0.0128	0.0467	0.4605	0.784
Mahajan et al. 2018	rs67232546	11	128398938	ETS1	T	C	0.058	0.007	0.207	1.3e-11	-0.0403	0.0572	0.2123	0.481
Vujkovic et al. 2020	rs6741676	2	181618654	SCHLAP1	G	A	-0.0324	0.0049	0.3321	3.64e-11	0.00954	0.0493	0.3374	0.846
Vujkovic et al. 2020	rs676387	17	40706273	RP11-400F19.6	C	A	-0.0416	0.0051	0.723	2.9e-16	-0.0527	0.0513	0.7131	0.303
Vujkovic et al. 2020	rs6766859	3	138055136	MRAS,NME9	C	T	0.0329	0.0048	0.3763	7.24e-12	0.0857	0.0483	0.3718	0.0762
Vujkovic et al. 2020	rs6777684	3	187741842	LINC01991,LPP-AS2	G	A	0.0569	0.0047	0.6076	3.77e-33	0.0593	0.0478	0.6095	0.214
Vujkovic et al. 2020	rs6792892	3	49995518	RBM6	C	T	0.03	0.0046	0.5231	5.07e-11	0.0229	0.0465	0.5335	0.622
Vujkovic et al. 2020	rs6813195	4	153520475	RPS3AP18,TMEM154	C	T	0.0409	0.0051	0.7202	1.4e-15	0.0646	0.0531	0.7233	0.224
Mahajan et al. 2018	rs6821438	4	95091911	SMARCAD1	A	G	0.039	0.007	0.5342	4e-11	0.0446	0.0464	0.5296	0.337
Vujkovic et al. 2020	rs6835992	4	76496817	CDKL2,ODAPH	G	A	0.0315	0.0051	0.6929	7.18e-10	0.0438	0.0502	0.6933	0.383
Vujkovic et al. 2020	rs6870983	5	87697533	TMEM161B-AS1	C	T	0.0325	0.0056	0.779	6.99e-09	0.0243	0.057	0.7901	0.67
Mahajan et al. 2018	rs6885132	5	14768092	ANKH	C	G	0.068	0.012	0.904	1.7e-08	-0.0322	0.0787	0.90028	0.682
Vujkovic et al. 2020	rs6946660	7	156948648	UBE3C	C	T	-0.0492	0.0048	0.3447	3.54e-24	-0.0251	0.0487	0.3471	0.606
Vujkovic et al. 2020	rs697239	10	80947438	ZMIZ1	C	T	-0.0608	0.0046	0.4579	1.11e-39	0.0513	0.0465	0.4586	0.27
Vujkovic et al. 2020	rs6975279	7	69649683	AUTS2	C	A	-0.0301	0.0052	0.7369	8.28e-09	-0.176	0.0532	0.7426	0.000932
Vujkovic et al. 2020	rs6976111	7	117495667	CTTNBP2	C	A	-0.0318	0.0052	0.6933	7.93e-10	0.00717	0.051	0.6972	0.888
Vujkovic et al. 2020	rs7029718	9	23358495	SUMO2P2,LINC01239	G	A	-0.027	0.0046	0.5946	6.02e-09	0.0287	0.0471	0.5839	0.542
Vujkovic et al. 2020	rs712315	14	35409701	RP11-85K15.2	T	A	0.0371	0.0065	0.8309	1.42e-08	-0.0342	0.0654	0.8509	0.601
Mahajan et al. 2018	rs7124681	11	47529947	CELF1	A	C	0.039	0.005	0.4097	5.1e-09	-0.0201	0.0471	0.4081	0.67
Vujkovic et al. 2020	rs7132908	12	50263148	FAIM2	G	A	-0.033	0.0047	0.6102	1.41e-12	-0.0331	0.0477	0.6159	0.487
Mahajan et al. 2018	rs71372253	17	29413019	NF1	C	T	0.077	0.012	0.0642	4.4e-08	0.15	0.0954	0.06416	0.116
Vujkovic et al. 2020	rs7147483	14	38804675	KRT8P1,CLEC14A	C	T	-0.0369	0.0052	0.2583	1.6e-12	-0.0548	0.0538	0.2483	0.308
Vujkovic et al. 2020	rs7156625	14	79942647	NRXN3	G	A	-0.0543	0.0055	0.7833	1.3e-22	-0.0399	0.0558	0.7775	0.474
Vujkovic et al. 2020	rs7163757	15	62391608	C2CD4B,NPM1P47	C	T	0.0405	0.0046	0.5741	1.64e-18	0.00921	0.0469	0.5703	0.844
Vujkovic et al. 2020	rs7178762	15	63871292	USP3	C	T	0.0337	0.0046	0.4595	2.73e-13	-0.0406	0.0468	0.4484	0.385
Vujkovic et al. 2020	rs7224711	17	76772288	CYTH1	C	T	0.029	0.0046	0.4711	3.3e-10	0.0929	0.0465	0.4747	0.0456
Vujkovic et al. 2020	rs723355	14	47304091	MDGA2	G	A	0.0256	0.0046	0.5065	2.13e-08	-0.0102	0.0465	0.4956	0.826
Vujkovic et al. 2020	rs7240767	18	7070642	LAMA1	C	T	0.0368	0.0063	0.3792	5.03e-09	0.00521	0.0476	0.3882	0.913
Vujkovic et al. 2020	rs7246440	19	12505873	ZNF799	G	A	0.0322	0.0054	0.7481	2.34e-09	0.0637	0.0548	0.7658	0.245
Mahajan et al. 2018	rs72631105	10	122915345	WDR11	A	G	0.058	0.01	0.1899	3.7e-09	0.0331	0.0598	0.1847	0.58
Vujkovic et al. 2020	rs72692804	1	149891028	SV2A	G	C	0.0538	0.0087	0.9244	6.27e-10	0.125	0.0857	0.92046	0.145
Vujkovic et al. 2020	rs727734	6	15475051	JARID2	T	A	-0.0295	0.0053	0.2525	3.06e-08	-0.000525	0.0543	0.2398	0.992
Vujkovic et al. 2020	rs72802365	16	75246035	CTRB2	G	C	0.109	0.0086	0.922	1.45e-36	-0.32	0.0875	0.92164	0.000254
Vujkovic et al. 2020	rs72803684	2	26192802	KIF3C	C	T	-0.0685	0.0118	0.9538	6.01e-09	-0.138	0.11	0.9517	0.211
Vujkovic et al. 2020	rs72926932	18	53050646	TCF4	C	A	0.0749	0.0082	0.0783	7.58e-20	-0.0595	0.0846	0.08095	0.482
Vujkovic et al. 2020	rs730497	7	44223721	GCK	G	A	-0.068	0.0061	0.8288	4.41e-29	0.108	0.0607	0.8219	0.0742
Vujkovic et al. 2020	rs730831	4	1240299	CTBP1	G	T	-0.0821	0.0131	0.0382	4.12e-10	-0.221	0.125	0.03598	0.077
Vujkovic et al. 2020	rs73121277	7	50577968	DDC	C	T	0.0286	0.0052	0.2742	3.33e-08	0.0534	0.0518	0.2801	0.302
Vujkovic et al. 2020	rs73221116	4	720681	PCGF3	G	A	-0.1048	0.012	0.9588	2.9e-18	-0.137	0.121	0.96175	0.257
Mahajan et al. 2018	rs73226260	12	121380541	HNF1A	G	A	0.122	0.018	0.9669	5.9e-11	-0.293	0.129	0.96543	0.0229
Mahajan et al. 2018	rs74653713	3	152417881	MBNL1	C	A	0.095	0.016	0.9571	1.2e-08	0.00944	0.124	0.96382	0.94
Vujkovic et al. 2020	rs74677818	2	112823114	TMEM87B	C	T	-0.0377	0.0067	0.8578	1.7e-08	-0.00322	0.0658	0.8538	0.961
Vujkovic et al. 2020	rs75080135	6	33552707	GGNBP1	C	A	-0.0339	0.0058	0.1959	6.93e-09	-0.0508	0.0607	0.1778	0.403
Vujkovic et al. 2020	rs75253922	19	7240848	INSR	C	T	0.0444	0.0058	0.1919	2.68e-14	-0.0289	0.059	0.1957	0.625
Vujkovic et al. 2020	rs7538321	1	205789455	PM20D1,SLC41A1	T	A	0.042	0.0069	0.1253	1.33e-09	0.00896	0.0696	0.1273	0.898
Vujkovic et al. 2020	rs75432112	5	102586407	CTC-503K11.2	G	A	-0.1344	0.0107	0.9517	5.34e-36	0.028	0.107	0.94881	0.794
Vujkovic et al. 2020	rs7546252	1	172368310	DNM3	G	A	-0.0275	0.0046	0.5691	3.26e-09	0.0478	0.0469	0.566	0.308
Vujkovic et al. 2020	rs757110	11	17418477	ABCC8	C	A	0.0677	0.0047	0.373	3.23e-47	0.0347	0.0484	0.3588	0.474
Vujkovic et al. 2020	rs76263492	3	54828827	CACNA2D3	G	T	-0.0675	0.012	0.9569	1.64e-08	0.0889	0.115	0.95746	0.44
Vujkovic et al. 2020	rs7633673	3	152084243	MBNL1	G	A	0.0308	0.0047	0.5963	3.8e-11	0.0758	0.0471	0.5928	0.108
Mahajan et al. 2018	rs7645517	3	186675277	ST6GAL1	A	G	0.077	0.014	0.0576	2.5e-08	-0.0828	0.101	0.05576	0.412
Vujkovic et al. 2020	rs7645613	3	115063672	GAP43,EIF4E2P2	C	T	0.0438	0.0067	0.138	5.67e-11	-0.019	0.0691	0.1302	0.784
Mahajan et al. 2018	rs76549217	5	14768766	ANKH	T	C	0.131	0.02	0.0295	3e-10	-0.156	0.132	0.03227	0.237
Vujkovic et al. 2020	rs7659468	4	103895317	SLC9B1	G	T	-0.0375	0.0045	0.4799	1.64e-16	-0.0149	0.0464	0.4872	0.748
Vujkovic et al. 2020	rs76675804	2	43611883	THADA	C	T	-0.1263	0.0078	0.0989	2.75e-58	-0.201	0.0771	0.1011	0.00925
Vujkovic et al. 2020	rs76789970	11	9856015	SBF2	C	T	-0.0477	0.0073	0.8983	8.06e-11	-0.0628	0.0748	0.8918	0.401
Vujkovic et al. 2020	rs76895963	12	4384844	CCND2	G	T	-0.4388	0.0208	0.0194	3.03e-99	-0.186	0.178	0.02082	0.297
Mahajan et al. 2018	rs77136196	6	34247047	HMGA1	T	C	0.104	0.021	0.042	1.6e-08	0.0095	0.112	0.04516	0.932
Mahajan et al. 2018	rs7719891	5	86577352	RASA1	G	A	0.039	0.007	0.2585	2.4e-08	0.061	0.054	0.2466	0.258
Vujkovic et al. 2020	rs7732130	5	76435004	ZBED3-AS1	G	A	0.0556	0.005	0.3114	7.63e-29	-0.0251	0.0498	0.319	0.614
Vujkovic et al. 2020	rs7752666	6	107445266	RNU6-1299P,BEND3	C	T	0.0344	0.005	0.6849	7.37e-12	-0.0229	0.0502	0.6785	0.648
Vujkovic et al. 2020	rs7758002	6	153440770	RGS17	G	T	-0.0327	0.0046	0.5808	2.05e-12	0.0137	0.0474	0.5987	0.772
Vujkovic et al. 2020	rs7758115	6	126061502	RP11-624M8.1	G	A	-0.027	0.0046	0.4956	4.53e-09	-0.0535	0.0466	0.4814	0.25
Mahajan et al. 2018	rs77864822	12	97848775	RMST	A	G	0.077	0.014	0.9324	1.1e-08	-0.0335	0.0949	0.93446	0.725
Mahajan et al. 2018	rs78020297	16	53758720	FTO	A	G	0.086	0.014	0.0517	6.5e-09	0.0999	0.107	0.04999	0.349
Mahajan et al. 2018	rs7867635	9	20241069	FOCAD	C	T	0.039	0.007	0.4123	4e-08	0.0868	0.048	0.4086	0.0704
Vujkovic et al. 2020	rs7895872	10	112678657	BBIP1	G	T	-0.0307	0.0053	0.2642	7.3e-09	-0.0228	0.0535	0.2533	0.67
Vujkovic et al. 2020	rs79090772	1	51209148	FAF1	C	T	-0.0632	0.008	0.0926	3.38e-15	0.0288	0.0822	0.08806	0.726
Mahajan et al. 2018	rs7918400	10	114703136	TCF7L2	T	C	0.058	0.007	0.4761	2e-15	0.0743	0.0467	0.477	0.111
Vujkovic et al. 2020	rs79310463	12	118406696	KSR2	C	T	-0.0505	0.0069	0.8647	3.04e-13	0.00473	0.0694	0.87	0.946
Vujkovic et al. 2020	rs7941510	11	8677063	TRIM66	C	A	0.0347	0.0051	0.7181	1e-11	0.0275	0.0522	0.7263	0.598
Vujkovic et al. 2020	rs79598313	1	27284913	C1orf172	C	T	-0.084	0.0152	0.9759	3.34e-08	-0.066	0.153	0.97638	0.666
Mahajan et al. 2018	rs79687284	1	214150821	PROX1	C	G	0.148	0.02	0.0348	2.6e-16	0.0311	0.127	0.03485	0.806
Vujkovic et al. 2020	rs7970687	12	133730500	ZNF10	C	T	-0.0318	0.0046	0.4432	5.85e-12	-0.0369	0.0467	0.4435	0.43
Vujkovic et al. 2020	rs7991679	13	58691107	RNA5SP30,LINC02338	T	A	0.0402	0.0062	0.8316	1.16e-10	0.119	0.0631	0.836	0.0585
Vujkovic et al. 2020	rs8010382	14	91963722	SMEK1	G	A	0.0322	0.0047	0.4373	5.74e-12	-0.0258	0.0483	0.4137	0.593
Vujkovic et al. 2020	rs80196932	6	117996631	NUS1	C	T	-0.0425	0.0066	0.1493	1.04e-10	0.0121	0.0645	0.1553	0.852
Vujkovic et al. 2020	rs8043085	15	38828140	RASGRP1	G	T	-0.0415	0.0054	0.7632	1.59e-14	-0.00088	0.055	0.7664	0.987
Vujkovic et al. 2020	rs8054556	16	29958216	TMEM219	G	A	-0.0364	0.0046	0.5383	3.68e-15	0.0656	0.0465	0.5323	0.158
Vujkovic et al. 2020	rs8056890	16	28897452	ATP2A1	G	A	-0.0289	0.0048	0.6442	1.9e-09	0.0202	0.0485	0.6428	0.676
Vujkovic et al. 2020	rs8061528	16	3656482	SLX4	C	T	-0.0328	0.0058	0.7953	1.31e-08	-0.0246	0.0576	0.7946	0.669
Vujkovic et al. 2020	rs8071043	17	3988451	ZZEF1	C	T	0.0541	0.0049	0.3284	5.16e-28	-0.0311	0.0495	0.3316	0.53
Vujkovic et al. 2020	rs8107527	19	46158417	RN7SL836P	G	A	-0.0521	0.005	0.7	1.91e-25	-0.034	0.0517	0.7203	0.511
Vujkovic et al. 2020	rs8192675	3	170724883	SLC2A2	C	T	-0.0574	0.005	0.2954	6.43e-30	0.0112	0.0512	0.2877	0.827
Vujkovic et al. 2020	rs827237	10	72648336	PCBD1	C	T	-0.0365	0.0058	0.795	3.56e-10	-0.00831	0.0583	0.8	0.887
Vujkovic et al. 2020	rs838720	2	234303281	DGKD	G	C	0.0283	0.0047	0.3849	2.08e-09	-0.00692	0.0476	0.3915	0.884
Vujkovic et al. 2020	rs853866	3	71648868	EIF4E3,FOXP1-DT	T	A	0.0263	0.0047	0.5879	2.74e-08	-0.0194	0.0472	0.5863	0.681
Vujkovic et al. 2020	rs860262	7	28194397	JAZF1	C	A	0.0802	0.0045	0.5074	7.77e-70	0.0417	0.0464	0.4985	0.369
Vujkovic et al. 2020	rs893617	15	90381278	AP3S2	C	T	0.0566	0.005	0.2892	3.41e-29	0.00525	0.0516	0.2809	0.919
Vujkovic et al. 2020	rs917195	7	30728452	CRHR2	C	T	0.0467	0.0055	0.7691	2.71e-17	-0.0367	0.0556	0.7693	0.508
Vujkovic et al. 2020	rs924753	3	15706124	ANKRD28	G	A	0.0301	0.0047	0.4025	1.79e-10	0.0182	0.0474	0.3984	0.701
Vujkovic et al. 2020	rs9308614	2	121337196	LINC01101,Y_RNA	G	A	-0.0609	0.0065	0.1484	1.13e-20	-0.0956	0.0653	0.1491	0.143
Vujkovic et al. 2020	rs9316500	13	51094114	RP11-175B12.2	G	T	-0.0473	0.0051	0.2924	9.97e-21	-0.0666	0.0509	0.2943	0.191
Vujkovic et al. 2020	rs9319943	18	56879827	SEC11C,GRP	C	T	-0.0354	0.0059	0.1959	2.08e-09	-0.11	0.0589	0.1931	0.0617
Vujkovic et al. 2020	rs9379084	6	7231843	RREB1	G	A	0.0747	0.0077	0.8803	3.7e-22	0.015	0.0747	0.8846	0.841
Vujkovic et al. 2020	rs9384	19	13010643	GCDH	G	T	0.0434	0.0047	0.625	4.93e-20	0.00744	0.0477	0.6173	0.876
Vujkovic et al. 2020	rs9390022	6	143056556	ADGRG6,HIVEP2	C	T	-0.0291	0.0047	0.3726	6.62e-10	-0.00483	0.048	0.3759	0.92
Vujkovic et al. 2020	rs945187	10	99091369	RP11-452K12.4	G	A	0.0311	0.0046	0.4147	2.14e-11	-0.0127	0.0473	0.4039	0.789
Vujkovic et al. 2020	rs9472139	6	43813711	LINC02537	G	C	-0.0372	0.005	0.7124	1.54e-13	-0.0483	0.051	0.7083	0.343
Vujkovic et al. 2020	rs9479	15	74328576	PML	G	A	0.0274	0.0045	0.4994	1.59e-09	0.0638	0.0464	0.4903	0.169
Mahajan et al. 2018	rs9505097	6	7255650	RREB1	C	T	0.049	0.01	0.7994	8.6e-10	-0.0431	0.0582	0.8002	0.459
Vujkovic et al. 2020	rs9515905	13	91949562	PPIAP23,MIR17HG	G	A	-0.0427	0.0052	0.2592	4.02e-16	0.152	0.0527	0.2624	0.00388
Mahajan et al. 2018	rs9537803	13	58366634	PCDH17	C	T	0.039	0.007	0.2771	4.6e-08	0.0847	0.0517	0.2792	0.102
Mahajan et al. 2018	rs9563615	13	59077406	SRGAP2D	A	T	0.049	0.007	0.7101	6.4e-11	0.01	0.0509	0.703	0.844
Vujkovic et al. 2020	rs9587811	13	109946882	LINC00370	C	A	0.0275	0.0046	0.5889	3.17e-09	0.0152	0.0471	0.5874	0.748
Mahajan et al. 2018	rs9687832	5	55861595	ANKRD55	A	G	0.077	0.009	0.1975	1.7e-20	0.0293	0.0573	0.2061	0.609
Vujkovic et al. 2020	rs9814945	3	72803590	SHQ1	C	T	-0.0297	0.0053	0.7475	1.74e-08	-0.0198	0.0539	0.7536	0.714
Mahajan et al. 2018	rs9828772	3	129333182	TMCC1	C	G	0.058	0.01	0.8983	4.2e-08	-0.0058	0.0766	0.8973	0.94
Vujkovic et al. 2020	rs9859406	3	185534482	IGF2BP2	G	A	-0.1079	0.0049	0.6856	1.2e-107	0.00626	0.0502	0.6869	0.901
Vujkovic et al. 2020	rs9872347	3	195831237	LINC00885,TFRC	C	T	0.03	0.005	0.668	1.39e-09	-0.0502	0.05	0.6827	0.315
Vujkovic et al. 2020	rs9873519	3	124921457	SLC12A8	C	T	-0.0375	0.0046	0.466	3.58e-16	-0.02	0.0466	0.4671	0.667
Vujkovic et al. 2020	rs9913225	17	27570622	CRYBA1	G	A	0.027	0.0046	0.4138	5.41e-09	0.00817	0.0471	0.4193	0.862
Vujkovic et al. 2020	rs9927842	16	15153717	NTAN1	C	T	-0.0375	0.0065	0.8384	6.84e-09	0.0659	0.0639	0.8442	0.302
Vujkovic et al. 2020	rs993380	4	83584496	SCD5	G	A	-0.0328	0.0048	0.6526	9.08e-12	-0.0777	0.0492	0.6671	0.114

## Sheet: Supplementary Table S3
Supplementary Table S3. Instrumental variables of T2DM on PaCa two-sample MR analysis in the FinnGen and UK Biobank.
Genetic information							Exposure(T2DM)				Outcome(PaCa)
GWAS study	SNP	CHR	BP	Gene	Effect Allele	Other Allele	Beta(EUR)	SE(EUR)	EAF(EUR)	p-value(EUR)	Beta	SE	EAF	p-value
Vujkovic et al. 2020	rs10096633	8	19830921	LPL,RPL30P9	C	T	0.0404	0.0069	0.875	4.77e-09	-0.0692	0.0456	0.888267	0.129
Vujkovic et al. 2020	rs10119430	9	111938268	EPB41L4B	G	A	0.0341	0.0056	0.2232	1.01e-09	-0.099	0.0353	0.202188	0.00502
Vujkovic et al. 2020	rs10184004	2	165508389	COBLL1	C	T	0.0633	0.0046	0.5921	2.48e-42	0.0321	0.0292	0.614316	0.271
Vujkovic et al. 2020	rs10188334	2	653874	TMEM18,LINC01875	C	T	0.0503	0.0062	0.8277	7.76e-16	0.0511	0.0378	0.832863	0.176
Vujkovic et al. 2020	rs10404726	19	18834514	CRTC1	C	T	0.0277	0.0047	0.5305	2.73e-09	0.0358	0.0282	0.508132	0.205
Vujkovic et al. 2020	rs10408163	19	47597102	ZC3H4	C	T	0.0343	0.005	0.6999	8.66e-12	0.0299	0.0302	0.689315	0.322
Mahajan et al. 2018	rs1042725	12	66358347	HMGA2	T	C	0.049	0.007	0.4902	1.8e-13	0.0626	0.0282	0.484962	0.0266
Vujkovic et al. 2020	rs10440833	6	20688121	CDKAL1	T	A	-0.1223	0.0051	0.7328	1.33e-125	0.0196	0.0307	0.707251	0.522
Vujkovic et al. 2020	rs10750397	11	128234144	ETS1,LINC02098	G	A	-0.048	0.0051	0.7102	1.01e-20	-0.0295	0.0302	0.690931	0.33
Vujkovic et al. 2020	rs10773000	12	123736084	C12orf65	G	T	0.0375	0.0049	0.6642	1.42e-14	0.0338	0.0299	0.659474	0.258
Vujkovic et al. 2020	rs10808671	8	95967372	RP11-347C18.3	G	A	-0.0373	0.0045	0.5205	2.36e-16	0.000425	0.0282	0.52956	0.988
Mahajan et al. 2018	rs10811660	9	22134068	CDKN2A/B	G	A	0.239	0.01	0.8282	1.4e-115	0.0174	0.0392	0.840125	0.657
Vujkovic et al. 2020	rs10818763	9	125689694	ZBTB26	C	T	0.045	0.007	0.8718	1.4e-10	0.0104	0.0401	0.859893	0.795
Vujkovic et al. 2020	rs10830963	11	92708710	MTNR1B	G	C	0.0885	0.0051	0.2781	4.57e-68	0.0385	0.0301	0.311644	0.201
Vujkovic et al. 2020	rs10844519	12	33410855	ASS1P14,SYT10	G	T	0.0323	0.005	0.2872	1.38e-10	0.0164	0.0309	0.292226	0.595
Vujkovic et al. 2020	rs10879261	12	71520761	TSPAN8	G	T	0.0384	0.0046	0.411	8.6e-17	0.0176	0.0291	0.387978	0.545
Vujkovic et al. 2020	rs10889560	1	65989878	LEPR	C	A	-0.0473	0.008	0.9118	4.01e-09	0.0254	0.0511	0.917348	0.619
Mahajan et al. 2018	rs10893829	11	128042575	ETS1	T	C	0.058	0.01	0.8533	1.3e-10	0.0408	0.0392	0.850286	0.298
Vujkovic et al. 2020	rs10916780	1	20707153	LINC01141	G	A	-0.0325	0.0059	0.1957	3.56e-08	0.0602	0.0373	0.180674	0.107
Vujkovic et al. 2020	rs10937721	4	6306763	WFS1	G	C	-0.0835	0.0047	0.412	6.31e-70	0.0155	0.0286	0.415974	0.588
Vujkovic et al. 2020	rs10938398	4	45186139	THAP12P9,PRDX4P1	G	A	-0.0425	0.0046	0.5687	3.91e-20	-0.0331	0.0284	0.548767	0.244
Mahajan et al. 2018	rs10962	17	36046451	HNF1B	C	G	0.049	0.01	0.2257	9.9e-10	-0.0461	0.0344	0.221426	0.18
Vujkovic et al. 2020	rs10993072	9	96915002	PTPDC1,MIRLET7A1HG	C	T	-0.036	0.005	0.6826	9.13e-13	0.00842	0.0302	0.678551	0.78
Vujkovic et al. 2020	rs10998338	10	70382179	TET1	G	A	-0.0294	0.0046	0.5483	2.02e-10	-0.000428	0.0283	0.540672	0.988
Mahajan et al. 2018	rs11042596	11	2118860	INS/IGF2	G	T	0.039	0.005	0.6649	2e-08	-0.0295	0.0307	0.681823	0.337
Vujkovic et al. 2020	rs11046164	12	21843576	RP11-59N23.3	C	T	0.0306	0.0052	0.7324	4.65e-09	0.0307	0.0302	0.688188	0.31
Vujkovic et al. 2020	rs11048457	12	26463174	RP11-283G6.4	G	A	0.0446	0.0053	0.2625	3.28e-17	0.0323	0.0318	0.261627	0.311
Mahajan et al. 2018	rs11063028	12	4300172	CCND2	C	T	0.058	0.007	0.18	8.5e-11	-0.0369	0.0338	0.209618	0.275
Vujkovic et al. 2020	rs11078916	17	37746307	CDK12,NEUROD2	C	T	-0.0373	0.0052	0.7039	4.84e-13	0.00285	0.0321	0.731207	0.929
Vujkovic et al. 2020	rs1109442	17	34862220	MYO19	C	T	0.0249	0.0045	0.4733	4.53e-08	-0.0074	0.0283	0.459291	0.794
Vujkovic et al. 2020	rs11096542	2	18707873	KCNS3,RDH14	G	A	-0.0274	0.0047	0.4148	5.16e-09	0.0598	0.0289	0.385381	0.0383
Vujkovic et al. 2020	rs11108094	12	95928113	USP44	C	A	-0.0601	0.0093	0.9318	1.16e-10	0.153	0.066	0.942677	0.0206
Vujkovic et al. 2020	rs1111875	10	94462882	HHEX,Y_RNA	C	T	0.0923	0.0046	0.5924	5.21e-89	-0.0673	0.0284	0.561434	0.0178
Vujkovic et al. 2020	rs11155073	6	139837128	ATP5PBP6,LINC01625	C	T	-0.0304	0.0046	0.579	4.43e-11	-0.093	0.0472	0.5906	0.0487
Vujkovic et al. 2020	rs11181613	12	43046449	RP11-25I15.2	C	A	0.043	0.0067	0.8547	1.37e-10	-0.0835	0.0445	0.875222	0.0606
Vujkovic et al. 2020	rs11201992	10	88117318	GRID1	C	A	0.0258	0.0045	0.5371	1.37e-08	-0.0167	0.0283	0.545231	0.554
Mahajan et al. 2018	rs11202627	10	89769340	PTEN	T	C	0.058	0.01	0.1518	4.7e-08	0.0018	0.0419	0.141427	0.966
Vujkovic et al. 2020	rs112324411	14	101258584	MEG3	C	T	0.0755	0.0108	0.9342	3.2e-12	-0.0585	0.052	0.920496	0.26
Vujkovic et al. 2020	rs11240351	1	205044339	CNTN2	G	A	0.0312	0.0046	0.4107	1.51e-11	-0.00374	0.0285	0.418869	0.896
Vujkovic et al. 2020	rs112515915	8	105662373	RP11-127H5.1	G	A	-0.0559	0.0091	0.0707	9.54e-10	0.028	0.0565	0.0676382	0.621
Vujkovic et al. 2020	rs11257655	10	12307894	RN7SL232P	C	T	-0.0907	0.0074	0.7809	7.25e-35	-0.0552	0.033	0.766114	0.0937
Vujkovic et al. 2020	rs11258422	10	13540869	BEND7	C	A	0.0276	0.0048	0.3572	1.13e-08	-0.0253	0.0289	0.406218	0.382
Vujkovic et al. 2020	rs1127215	1	117532790	PTGFRN	C	T	0.043	0.0046	0.5853	1.93e-20	0.0115	0.0292	0.611087	0.693
Vujkovic et al. 2020	rs113135335	2	111887754	BCL2L11	G	T	-0.0561	0.0077	0.1089	3.55e-13	0.0387	0.0458	0.104225	0.398
Vujkovic et al. 2020	rs113414093	2	219859171	CRYBA2	G	A	-0.0717	0.0131	0.9445	4.29e-08	-0.0899	0.0634	0.914672	0.156
Vujkovic et al. 2020	rs114136102	5	36084426	UGT3A2,LMBRD2	C	T	0.072	0.012	0.0397	2.05e-09	0.0562	0.0711	0.0409951	0.429
Mahajan et al. 2018	rs11496066	7	102486254	FBXL13	T	C	0.077	0.014	0.8181	1.1e-08	-0.000436	0.0363	0.815166	0.99
Vujkovic et al. 2020	rs11561066	11	50110597	GTF2IP11,PHKG1P3	C	T	0.0502	0.0082	0.087	1.1e-09	0.0182	0.0559	0.0752411	0.744
Vujkovic et al. 2020	rs11583755	1	6672729	PHF13	C	A	0.0387	0.0048	0.3598	4.34e-16	0.024	0.0296	0.350367	0.416
Vujkovic et al. 2020	rs11602873	11	72460762	ARAP1	T	A	-0.0976	0.0064	0.1563	8.91e-52	0.0304	0.0349	0.193294	0.384
Vujkovic et al. 2020	rs11614914	12	133070294	FBRSL1	C	T	-0.0389	0.005	0.6746	4.65e-15	-0.0442	0.0297	0.661373	0.136
Vujkovic et al. 2020	rs11616380	13	80705315	LINC01080,SPRY2	G	T	0.0793	0.0051	0.7206	7.99e-54	-0.00771	0.031	0.709336	0.804
Vujkovic et al. 2020	rs11646052	16	85716463	GINS2	G	A	0.0263	0.0047	0.3918	2.61e-08	-0.0126	0.0286	0.416388	0.661
Vujkovic et al. 2020	rs11651755	17	36099840	HNF1B	C	T	0.058	0.0046	0.4848	4.15e-36	-0.0852	0.0288	0.441647	0.00306
Mahajan et al. 2018	rs11680058	2	16574669	FAM49A	A	G	0.058	0.01	0.863	1.4e-08	-0.0206	0.0466	0.882754	0.658
Vujkovic et al. 2020	rs116861182	11	55588216	OR5D18	C	A	0.0637	0.0109	0.0549	5.9e-09	-0.0155	0.0698	0.0482827	0.824
Mahajan et al. 2018	rs11688682	2	121347612	GLI2	G	C	0.049	0.007	0.7278	4.2e-09	-0.00594	0.0328	NA	0.856
Mahajan et al. 2018	rs11699802	20	48832135	CEBPB	C	T	0.039	0.007	0.5359	1.8e-11	0.0646	0.0283	0.529186	0.0225
Mahajan et al. 2018	rs117001013	22	32348841	YWHAH	C	T	0.068	0.012	0.9117	1.7e-08	0.00948	0.055	0.925064	0.863
Vujkovic et al. 2020	rs11708067	3	123065778	ADCY5	G	A	-0.0782	0.0055	0.2286	1.5e-46	-0.0747	0.0355	0.211838	0.0356
Vujkovic et al. 2020	rs117316450	11	14518419	COPB1	G	C	0.1308	0.0178	0.0188	2.07e-13	-0.203	0.125	0.0155425	0.103
Mahajan et al. 2018	rs117483894	15	57456802	TCF12	G	A	0.095	0.016	0.0369	3.9e-08	-0.016	0.0745	0.0362008	0.83
Vujkovic et al. 2020	rs11759026	6	126792095	MIR588,CENPW	G	A	0.0646	0.0073	0.2307	6.68e-19	-0.0385	0.0331	0.234575	0.245
Mahajan et al. 2018	rs11842871	13	31042452	HMGB1	G	T	0.039	0.007	0.7345	1.2e-08	-0.0061	0.0309	0.710071	0.843
Vujkovic et al. 2020	rs11870735	17	481604	VPS53	C	T	-0.0339	0.006	0.8178	1.68e-08	-0.0121	0.0398	0.842791	0.761
Mahajan et al. 2018	rs11926707	3	46925539	KIF9	C	T	0.239	0.042	0.6262	2.1e-08	0.0401	0.0296	0.635081	0.176
Vujkovic et al. 2020	rs11998023	8	25871721	EBF2	G	T	0.0355	0.0058	0.1887	1.13e-09	-0.022	0.0377	0.177934	0.561
Vujkovic et al. 2020	rs12001437	9	34074476	DCAF12,RN7SKP114	C	T	0.0339	0.0047	0.3727	6.27e-13	0.0328	0.0294	0.360601	0.265
Vujkovic et al. 2020	rs12056338	8	12643055	RP11-252C15.1	G	T	-0.0312	0.0047	0.5858	2.88e-11	0.0296	0.0285	0.56172	0.3
Vujkovic et al. 2020	rs12185519	19	4967739	KDM4B	C	T	-0.0398	0.0058	0.7945	5.05e-12	-0.021	0.0378	0.819584	0.579
Vujkovic et al. 2020	rs12187734	5	51763665	MFSD4BP1,RPS17P11	C	T	0.0293	0.0046	0.5234	2.24e-10	-0.00863	0.0282	0.51184	0.759
Vujkovic et al. 2020	rs12192275	6	127412728	RPS4XP9,RSPO3	G	A	0.046	0.0055	0.7653	1.04e-16	-0.0521	0.0332	0.760384	0.117
Vujkovic et al. 2020	rs12380322	9	19074538	HAUS6	G	A	0.0367	0.0047	0.3964	7.28e-15	-0.00342	0.0294	0.369883	0.908
Vujkovic et al. 2020	rs12419690	11	45858584	CRY2,SLC35C1	G	A	0.0297	0.0046	0.4456	1.22e-10	-0.00995	0.0283	0.471481	0.725
Vujkovic et al. 2020	rs12422600	12	54429385	HOXC6	G	A	0.0268	0.0048	0.6344	2.27e-08	0.0286	0.0289	0.611345	0.323
Vujkovic et al. 2020	rs12454712	18	60845884	BCL2	C	T	-0.0412	0.0048	0.3831	8.3e-18	-0.0361	0.0286	0.42599	0.208
Vujkovic et al. 2020	rs12505942	4	140906390	MAML3	C	T	-0.0298	0.0048	0.3385	7.03e-10	0.0336	0.0296	0.344033	0.257
Vujkovic et al. 2020	rs12539264	7	48839003	LINC02838,GDI2P1	G	A	0.0293	0.005	0.2824	6.62e-09	0.0764	0.032	0.262895	0.0169
Vujkovic et al. 2020	rs1260326	2	27730940	GCKR	C	T	0.0638	0.0047	0.5946	2.55e-42	0.056	0.0293	0.625907	0.0561
Vujkovic et al. 2020	rs12603589	17	65825248	BPTF	C	T	0.0512	0.0058	0.1947	8.38e-19	0.00563	0.0341	0.209769	0.869
Vujkovic et al. 2020	rs12625671	20	42994812	HNF4A	C	T	0.0653	0.0074	0.1135	6.74e-19	0.0738	0.0421	0.122213	0.0797
Mahajan et al. 2018	rs12640250	4	17792869	LCORL	C	A	0.039	0.005	0.7149	3.7e-08	0.0188	0.0307	NA	0.54
Mahajan et al. 2018	rs12719778	8	145879883	BOP1	T	C	0.039	0.005	0.5376	5e-09	0.00183	0.0284	0.537361	0.949
Vujkovic et al. 2020	rs12789028	11	65326154	LTBP3	G	A	-0.0483	0.0059	0.8104	2.27e-16	-0.0707	0.0403	0.838833	0.0795
Vujkovic et al. 2020	rs12883788	14	33303540	AKAP6	C	T	-0.0333	0.0046	0.535	5.25e-13	0.05	0.0285	0.543553	0.0796
Vujkovic et al. 2020	rs12910361	15	77782335	HMG20A	G	A	0.0716	0.0051	0.6982	2.97e-44	-0.123	0.03	0.697009	4.03e-05
Vujkovic et al. 2020	rs12918782	16	967241	LMF1	G	A	0.0355	0.0061	0.1759	7.3e-09	0.0599	0.0398	0.153592	0.132
Mahajan et al. 2018	rs12920022	16	89564055	SPG7	A	T	0.049	0.007	0.1575	3.4e-09	-0.0187	0.0641	0.1617	0.771
Mahajan et al. 2018	rs1296328	4	137083193	PABPC4L	A	C	0.039	0.007	0.4457	3.5e-08	0.0102	0.0284	0.475113	0.719
Vujkovic et al. 2020	rs12986742	2	58975143	LINC01122	C	T	0.0332	0.0046	0.4819	3.89e-13	-0.0198	0.0285	0.450157	0.487
Vujkovic et al. 2020	rs12992995	2	175197545	SP9	C	A	0.0312	0.0052	0.7323	2.46e-09	0.0444	0.032	0.729983	0.166
Mahajan et al. 2018	rs13024606	2	165573194	GRB14/COBLL1	T	C	0.086	0.016	0.0472	1.7e-08	0.0311	0.0833	NA	0.709
Mahajan et al. 2018	rs13041756	20	21466795	NKX2.2	C	T	0.058	0.01	0.1072	1.4e-08	0.0119	0.0509	0.0898085	0.815
Mahajan et al. 2018	rs13085136	3	72865183	SHQ1	C	T	0.077	0.012	0.9283	1.5e-08	0.124	0.0563	0.929134	0.0274
Vujkovic et al. 2020	rs13094957	3	23457080	UBE2E2	C	T	-0.0622	0.0057	0.2068	7.55e-28	0.0184	0.0319	0.251904	0.564
Vujkovic et al. 2020	rs13099581	3	168226052	EGFEM1P	C	T	0.0446	0.0066	0.8593	1.03e-11	-0.00657	0.0404	0.859257	0.871
Mahajan et al. 2018	rs1316776	5	78430607	DMGDH	C	A	0.049	0.007	0.6476	2.6e-12	-0.013	0.0291	0.629119	0.654
Vujkovic et al. 2020	rs13237518	7	12269593	TMEM106B	C	A	-0.0292	0.0047	0.5858	7.73e-10	-0.0227	0.0292	0.615447	0.437
Vujkovic et al. 2020	rs13262861	8	41508577	NKX6-3	C	A	0.1016	0.0063	0.8238	2.84e-59	0.0643	0.0408	0.848245	0.115
Vujkovic et al. 2020	rs13266634	8	118184783	SLC30A8	C	T	0.102	0.005	0.6925	6.08e-94	0.0532	0.0296	0.660809	0.0722
Vujkovic et al. 2020	rs13268508	8	145525277	HSF1	C	T	-0.0451	0.0048	0.6258	7.37e-21	-0.042	0.0309	0.668438	0.174
Vujkovic et al. 2020	rs13406280	2	166610827	GALNT3	C	T	0.0273	0.0046	0.5066	2.55e-09	0.0241	0.0283	0.507803	0.393
Vujkovic et al. 2020	rs13415288	2	228971884	SPHKAP	C	T	0.0269	0.0049	0.3445	4.79e-08	-0.0109	0.0301	NA	0.718
Mahajan et al. 2018	rs13426680	2	158339550	CYTIP	A	G	0.086	0.012	0.9373	6.7e-10	0.0314	0.0558	0.933105	0.573
Vujkovic et al. 2020	rs13434089	3	63948566	ATXN7	C	T	-0.0595	0.0071	0.123	7.68e-17	0.0247	0.0386	0.146414	0.523
Vujkovic et al. 2020	rs1408579	10	101912194	ERLIN1	C	T	0.0291	0.0045	0.5163	1.6e-10	-0.0216	0.0286	0.550096	0.45
Vujkovic et al. 2020	rs1412234	9	28410683	LINGO2	C	T	0.044	0.0049	0.3192	4e-19	0.00554	0.0294	0.349907	0.851
Vujkovic et al. 2020	rs1421085	16	53800954	FTO	C	T	0.1177	0.0046	0.4142	5.63e-144	0.0594	0.0286	0.409821	0.0378
Vujkovic et al. 2020	rs1426371	12	108629780	WSCD2	G	A	0.0407	0.0054	0.7401	3.2e-14	-0.0176	0.0307	0.705022	0.566
Vujkovic et al. 2020	rs1431819	9	116943357	COL27A1	G	A	0.0293	0.005	0.6888	6.33e-09	-0.0578	0.0309	0.698251	0.0612
Vujkovic et al. 2020	rs145904381	1	151017991	BNIPL	C	T	-0.1735	0.023	0.0104	4.31e-14	0.351	0.213	0.01273	0.1
Vujkovic et al. 2020	rs1470560	3	35670150	RNU6-243P,ARPP21	G	A	-0.0272	0.0047	0.631	7.32e-09	-0.0139	0.0296	0.645749	0.64
Vujkovic et al. 2020	rs149027146	11	48489360	OR4C9P	T	A	0.0752	0.0108	0.0617	2.81e-12	-0.0213	0.0648	0.0561747	0.742
Vujkovic et al. 2020	rs149336329	15	52587740	MYO5C	G	T	0.0807	0.0118	0.9575	9.06e-12	-0.0655	0.0796	0.963564	0.411
Vujkovic et al. 2020	rs152839	5	50145266	PARP8	C	T	0.0263	0.0046	0.5761	1.25e-08	0.0228	0.0285	0.534158	0.423
Vujkovic et al. 2020	rs1561927	8	129568078	RP11-89M16.1	C	T	0.0352	0.0052	0.2821	8.61e-12	-0.0757	0.0319	0.266196	0.0178
Mahajan et al. 2018	rs1562396	7	130457914	KLF14	G	A	0.058	0.007	0.3186	9.9e-18	-0.00698	0.0306	0.312763	0.819
Vujkovic et al. 2020	rs1567353	9	1033773	H3P29,LINC01230	G	C	0.0281	0.0049	0.3111	1.27e-08	-0.017	0.0302	0.319738	0.574
Mahajan et al. 2018	rs1641523	17	7549681	ATP1B2	C	T	0.049	0.007	0.4276	1.2e-10	0.0242	0.0288	0.422122	0.4
Vujkovic et al. 2020	rs1650505	5	158029734	LINC02227,EBF1	G	A	-0.0483	0.0057	0.7957	2.68e-17	-0.00267	0.0386	0.824738	0.945
Vujkovic et al. 2020	rs16881572	6	51413013	PKHD1,FTH1P5	G	A	-0.0751	0.0137	0.9723	4.54e-08	0.106	0.1	0.977352	0.289
Mahajan et al. 2018	rs17013314	3	23510044	UBE2E2	G	A	0.104	0.018	0.0313	8.4e-09	0.0743	0.0901	0.0257725	0.409
Vujkovic et al. 2020	rs17035289	4	106048291	RNU6-351P,TET2	C	T	0.0428	0.0062	0.1708	5.71e-12	0.0433	0.0345	0.200266	0.209
Vujkovic et al. 2020	rs17036160	3	12329783	PPARG	C	T	0.1028	0.0071	0.8796	3.04e-47	0.0318	0.0396	0.858371	0.421
Mahajan et al. 2018	rs17122772	14	23288935	SLC7A7	G	C	0.039	0.007	0.228	1.6e-08	-0.0191	0.0372	0.191173	0.607
Mahajan et al. 2018	rs17168486	7	14898282	DGKB	T	C	0.068	0.007	0.1808	2.3e-17	0.0348	0.0362	0.184669	0.337
Mahajan et al. 2018	rs17250977	5	14753745	ANKH	G	A	0.113	0.016	0.0376	2e-11	-0.0385	0.0854	0.0315432	0.652
Vujkovic et al. 2020	rs17265513	20	39832628	ZHX3	C	T	0.0325	0.0057	0.1981	1.13e-08	-0.0073	0.0327	0.236464	0.823
Vujkovic et al. 2020	rs17439448	7	40816653	SUGCT	C	T	-0.0404	0.0073	0.8794	2.98e-08	0.0455	0.0489	0.899015	0.352
Vujkovic et al. 2020	rs174541	11	61565908	FEN1	C	T	-0.0292	0.0048	0.354	8.63e-10	0.083	0.0287	0.398149	0.00379
Vujkovic et al. 2020	rs17662402	8	9265105	RP11-115J16.2	C	T	-0.0692	0.0104	0.0557	3.47e-11	0.0187	0.0647	0.05328	0.773
Mahajan et al. 2018	rs17684074	18	54675384	WDR7	G	C	0.039	0.007	0.7403	2.9e-08	0.00721	0.0337	0.765622	0.83
Vujkovic et al. 2020	rs177045	10	71321279	TMEM256P1,NEUROG3	G	A	0.0389	0.0049	0.3238	2.3e-15	-0.0267	0.0299	0.333127	0.373
Vujkovic et al. 2020	rs17772814	8	128711742	CASC11	G	A	0.0752	0.0127	0.9154	3.44e-09	0.0426	0.0496	0.90814	0.39
Mahajan et al. 2018	rs17791513	9	81905590	TLE4	A	G	0.095	0.012	0.9317	3.1e-14	0.0321	0.0476	0.911859	0.499
Vujkovic et al. 2020	rs17810376	17	9787845	GLP2R	G	A	0.0282	0.0049	0.3132	1.09e-08	-0.00221	0.0302	0.326361	0.942
Mahajan et al. 2018	rs17819328	3	12489342	PPARG	G	T	0.058	0.007	0.4249	4.8e-16	-0.0282	0.0284	NA	0.321
Mahajan et al. 2018	rs1800574	12	121416864	HNF1A	T	C	0.131	0.02	0.0296	1.7e-12	-0.0551	0.0733	0.0354646	0.452
Mahajan et al. 2018	rs1800961	20	43042364	HNF4A	T	C	0.166	0.017	0.0353	2.3e-22	-0.101	0.0721	0.03758	0.16
Vujkovic et al. 2020	rs1801645	22	50356850	PIM3	C	T	0.0371	0.0053	0.2778	3.83e-12	0.0587	0.0311	0.282051	0.0592
Vujkovic et al. 2020	rs1815591	20	61277014	SLCO4A1	T	A	-0.0337	0.0049	0.6019	5.5e-12	0.00133	0.0288	0.596921	0.963
Mahajan et al. 2018	rs184509201	10	114740337	TCF7L2	C	G	0.191	0.025	0.9818	1.2e-13	-0.0118	0.098	0.978952	0.904
Vujkovic et al. 2020	rs187653072	7	102976385	DNAJC2	C	T	0.0998	0.0146	0.0281	8.42e-12	0.064	0.0754	0.0343895	0.396
Vujkovic et al. 2020	rs1929883	9	81344701	PSAT1,MTND2P8	G	A	0.0386	0.0062	0.58	4.84e-10	0.0113	0.0285	0.562729	0.692
Vujkovic et al. 2020	rs197374	1	112289983	FAM212B-AS1	C	T	-0.0269	0.0047	0.6128	9.78e-09	-0.0398	0.0285	0.584175	0.162
Vujkovic et al. 2020	rs1996617	4	52798624	LRRC66,DCUN1D4	C	T	0.0307	0.005	0.2858	1.2e-09	-0.0386	0.031	0.292275	0.212
Mahajan et al. 2018	rs2028150	2	65655012	CEP68	C	G	0.049	0.007	0.5979	2.3e-12	0.038	0.0294	0.622597	0.196
Vujkovic et al. 2020	rs2040792	17	29628549	NF1	C	A	0.0285	0.0047	0.3933	1.48e-09	0.0311	0.0288	0.395624	0.28
Vujkovic et al. 2020	rs2056857	14	77300863	C14orf166B	C	T	0.0261	0.0047	0.5944	2.59e-08	0.0238	0.0286	0.583484	0.406
Vujkovic et al. 2020	rs2066827	12	12871099	CDKN1B	G	T	0.0351	0.0057	0.2344	5.96e-10	0.0118	0.0337	0.238036	0.726
Vujkovic et al. 2020	rs2115107	19	7968168	AC010336.1	G	A	-0.0382	0.0047	0.6076	8.45e-16	-0.0558	0.0292	0.625027	0.0561
Vujkovic et al. 2020	rs2169033	4	18044357	LCORL,LINC02438	C	T	-0.0306	0.005	0.3115	1.28e-09	-0.0473	0.0306	0.308328	0.122
Vujkovic et al. 2020	rs2188848	7	23884697	STK31,RNA5SP228	G	A	-0.0332	0.0059	0.1945	1.93e-08	-0.00668	0.0374	0.178868	0.858
Mahajan et al. 2018	rs2197973	12	95928560	USP44	T	C	0.039	0.007	0.5375	3.6e-08	0.0203	0.0283	NA	0.473
Mahajan et al. 2018	rs2237895	11	2857194	KCNQ1	C	A	0.113	0.007	0.426	6e-52	0.00779	0.0285	0.457946	0.784
Vujkovic et al. 2020	rs2237897	11	2858546	KCNQ1	C	T	0.1745	0.0122	0.9544	1.95e-46	0.0393	0.0572	0.940534	0.493
Vujkovic et al. 2020	rs2252115	20	51620857	TSHZ2	G	A	-0.0248	0.0045	0.4686	4.82e-08	0.0169	0.0283	0.4632	0.55
Vujkovic et al. 2020	rs2257883	12	66216162	RPSAP52	G	A	-0.0745	0.0066	0.8625	2.43e-29	0.0259	0.043	0.874207	0.548
Vujkovic et al. 2020	rs2269247	1	64107284	PGM1	C	T	0.035	0.006	0.8135	5.74e-09	-0.0168	0.0324	0.761814	0.604
Vujkovic et al. 2020	rs2280141	10	124193181	PLEKHA1	G	T	-0.0453	0.0061	0.4801	1.09e-13	-0.022	0.0288	0.538455	0.445
Vujkovic et al. 2020	rs2282456	1	118169463	FAM46C	G	A	-0.0353	0.0049	0.6859	6.76e-13	-0.0258	0.0296	0.662563	0.385
Mahajan et al. 2018	rs2283220	11	2755548	KCNQ1	A	G	0.049	0.007	0.6896	1.4e-09	0.0137	0.0294	0.639157	0.64
Vujkovic et al. 2020	rs2289739	15	41801512	LTK	G	T	-0.0498	0.0065	0.6499	1.57e-14	-0.0346	0.0293	0.635893	0.238
Vujkovic et al. 2020	rs2290203	15	91512067	PRC1	G	A	-0.0557	0.0057	0.7977	1.79e-22	-0.00677	0.0345	0.791234	0.844
Vujkovic et al. 2020	rs2297508	17	17715317	RAI1	G	C	-0.0334	0.0047	0.632	1.86e-12	0.0145	0.0292	0.630736	0.621
Mahajan et al. 2018	rs231349	11	2672821	KCNQ1	T	C	0.068	0.012	0.1024	2.3e-11	-0.12	0.046	0.104689	0.00915
Mahajan et al. 2018	rs231361	11	2691500	KCNQ1	A	G	0.077	0.007	0.2564	5e-25	0.0287	0.0317	0.269169	0.365
Vujkovic et al. 2020	rs2409742	8	11069960	LINC00529	C	T	0.0361	0.0046	0.5074	7.34e-15	-0.00883	0.0286	0.551661	0.758
Mahajan et al. 2018	rs2431115	5	55848669	ANKRD55	A	G	0.039	0.007	0.4015	3.9e-10	0.0109	0.0287	NA	0.703
Vujkovic et al. 2020	rs244415	16	69666683	NFAT5	G	A	0.042	0.0047	0.5844	3.45e-19	0.0122	0.0286	0.580277	0.669
Vujkovic et al. 2020	rs2453051	1	120499573	NOTCH2	C	A	0.07	0.0073	0.1069	1.53e-21	0.0691	0.0426	0.120495	0.105
Mahajan et al. 2018	rs2456530	15	53091553	ONECUT1	T	C	0.058	0.01	0.1272	5.4e-09	0.029	0.0457	0.114115	0.525
Vujkovic et al. 2020	rs247975	3	173107443	NLGN1,SPATA16	C	T	0.0255	0.0046	0.5388	3.35e-08	0.0103	0.0283	0.546802	0.716
Vujkovic et al. 2020	rs2482506	10	104563743	RNU6-1231P	G	C	-0.032	0.0053	0.2522	1.69e-09	-0.071	0.0305	0.299798	0.02
Mahajan et al. 2018	rs2581787	3	53127677	RFT1	T	G	0.039	0.007	0.5634	2.4e-08	0.00295	0.0285	0.569449	0.918
Vujkovic et al. 2020	rs2605281	4	49067323	CWH43	G	A	-0.032	0.0051	0.7081	3.95e-10	0.0414	0.0319	0.725053	0.195
Vujkovic et al. 2020	rs2613499	1	72751552	NEGR1	G	A	-0.0385	0.006	0.1814	1.95e-10	-0.0382	0.0386	0.169454	0.323
Vujkovic et al. 2020	rs2633311	10	75598099	CAMK2G	C	T	0.0267	0.0046	0.5644	8.73e-09	-0.0288	0.0284	0.516674	0.311
Mahajan et al. 2018	rs2642588	10	71466578	NEUROG3	G	T	0.049	0.007	0.7016	2.2e-14	-0.0475	0.0321	0.724334	0.139
Vujkovic et al. 2020	rs2723065	2	65279414	CEP68	G	A	-0.0495	0.0047	0.3851	1.46e-25	-0.0218	0.0295	0.359463	0.46
Vujkovic et al. 2020	rs2725370	8	30852826	PURG	C	T	-0.037	0.0051	0.6894	2.25e-13	0.0446	0.0316	0.714698	0.159
Vujkovic et al. 2020	rs2730827	12	41863393	PDZRN4	C	T	-0.0298	0.0046	0.5174	7.5e-11	0.0252	0.0283	0.527499	0.372
Mahajan et al. 2018	rs2767036	11	34982148	PDHX	C	A	0.039	0.007	0.2908	3.3e-08	-0.0131	0.0307	0.299461	0.668
Vujkovic et al. 2020	rs2796441	9	84308948	RP11-154D17.1	G	A	0.0589	0.0047	0.5906	9.96e-37	0.0676	0.0285	0.580496	0.0178
Mahajan et al. 2018	rs279744	5	53412620	ARL15	C	A	0.039	0.005	0.6909	3.1e-08	-0.0146	0.0306	0.690128	0.632
Vujkovic et al. 2020	rs2820446	1	219748818	LYPLAL1-AS1,ZC3H11B	G	C	-0.0471	0.005	0.2865	1.04e-20	0.00271	0.0309	0.295215	0.93
Vujkovic et al. 2020	rs28642213	9	139248082	GPSM1	G	A	0.073	0.0055	0.7379	1.02e-39	0.00564	0.0313	0.727384	0.857
Vujkovic et al. 2020	rs28712435	3	149221563	TM4SF4	C	T	0.0268	0.0046	0.5167	6.71e-09	-0.0466	0.0283	0.527113	0.1
Vujkovic et al. 2020	rs2872246	3	183738460	ABCC5	C	A	-0.0285	0.0046	0.5517	4.29e-10	-0.00114	0.0283	0.540408	0.968
Vujkovic et al. 2020	rs28819812	4	157652753	PDGFC,LINC02272	C	A	0.0384	0.0051	0.6747	3.36e-14	-0.0288	0.0317	0.713689	0.364
Mahajan et al. 2018	rs291367	1	235690800	GNG4	G	A	0.039	0.007	0.6322	4.7e-10	-0.0814	0.0372	0.651385	0.0288
Vujkovic et al. 2020	rs2943650	2	227105921	NYAP2,MIR5702	C	T	-0.0901	0.0048	0.3672	3.01e-79	0.0228	0.0294	0.356789	0.438
Vujkovic et al. 2020	rs3020781	1	155269776	PKLR	G	A	0.0333	0.0052	0.2695	1.05e-10	-0.02	0.0313	0.279665	0.524
Vujkovic et al. 2020	rs303760	18	21083738	C18orf8	C	T	-0.0342	0.0048	0.6522	1.48e-12	-0.000328	0.0296	0.651674	0.991
Vujkovic et al. 2020	rs3130283	6	32138545	PPT2-EGFL8	C	A	0.0626	0.0065	0.8419	1.06e-21	0.0814	0.0408	0.859302	0.0462
Vujkovic et al. 2020	rs3130931	6	31134888	POU5F1	C	T	0.0472	0.0049	0.6865	1.25e-21	0.0124	0.031	0.704844	0.689
Vujkovic et al. 2020	rs314879	13	23309382	DDX39AP1,SNORD36	C	T	0.0393	0.0057	0.2262	5.74e-12	0.0572	0.0356	0.202166	0.108
Mahajan et al. 2018	rs3217792	12	4384696	CCND2	C	T	0.113	0.011	0.9131	2.6e-21	-0.00065	0.085	0.91468	0.994
Mahajan et al. 2018	rs3217860	12	4399050	CCND2	G	A	0.049	0.007	0.258	3.9e-09	0.0104	0.0315	0.272319	0.74
Mahajan et al. 2018	rs329122	5	133864599	PHF15	A	G	0.039	0.005	0.4286	3.6e-09	-0.00383	0.0286	0.419887	0.893
Vujkovic et al. 2020	rs340874	1	214159256	PROX1	C	T	0.0668	0.0046	0.5528	5.37e-48	-1.06e-05	0.0284	0.509475	1
Vujkovic et al. 2020	rs34298980	6	40409243	LRFN2	C	T	-0.0381	0.0065	0.4995	4.2e-09	0.0342	0.0301	0.434482	0.256
Vujkovic et al. 2020	rs34329895	2	208870017	PLEKHM3	G	A	-0.0279	0.0047	0.6026	3.1e-09	-0.0211	0.029	0.610567	0.465
Vujkovic et al. 2020	rs34506349	2	100598726	AFF3	G	A	0.0677	0.012	0.9598	1.76e-08	-0.0132	0.0631	0.950894	0.834
Vujkovic et al. 2020	rs34584161	13	26776999	RNF6	G	A	-0.0521	0.0054	0.2394	3.54e-22	-0.0152	0.0327	0.245441	0.641
Mahajan et al. 2018	rs34715063	15	38873115	RASGRP1	C	T	0.095	0.012	0.1235	2.3e-19	-0.0437	0.0447	0.117663	0.328
Vujkovic et al. 2020	rs348330	1	229672955	ABCB10	G	A	0.0525	0.0065	0.3693	6.5e-16	-0.0117	0.0295	0.361196	0.692
Vujkovic et al. 2020	rs34845373	2	25635771	DTNB	G	A	-0.0372	0.0052	0.2711	1.18e-12	0.00594	0.0321	0.265175	0.853
Mahajan et al. 2018	rs34855922	10	114871594	TCF7L2	A	G	0.049	0.007	0.7162	5.5e-12	0.00544	0.0303	0.688163	0.858
Vujkovic et al. 2020	rs35251247	11	43878459	HSD17B12	G	A	-0.0411	0.005	0.7079	2.57e-16	-0.0405	0.031	0.705763	0.192
Vujkovic et al. 2020	rs35753840	8	14148990	SGCZ	C	A	0.0271	0.0047	0.3817	1.19e-08	-0.0153	0.0297	0.35699	0.605
Vujkovic et al. 2020	rs35895680	17	47060322	GIP,IGF2BP1	C	A	0.0559	0.005	0.6858	1.42e-28	0.0369	0.0305	0.681568	0.226
Vujkovic et al. 2020	rs35901985	4	186580062	SORBS2	G	A	-0.0352	0.0062	0.1759	1.69e-08	-0.0432	0.0381	0.169808	0.256
Mahajan et al. 2018	rs35999103	2	147861633	PABPC1P2	T	C	0.049	0.01	0.1547	9.7e-09	0.0344	0.038	0.160008	0.366
Vujkovic et al. 2020	rs36111056	15	83461873	FSD2	G	A	0.0341	0.0057	0.7802	1.97e-09	0.105	0.0347	0.789315	0.00246
Vujkovic et al. 2020	rs362307	4	3241845	HTT	C	T	-0.0499	0.0091	0.9249	3.77e-08	-0.0351	0.055	0.927917	0.523
Vujkovic et al. 2020	rs3744347	17	46178674	CBX1	G	A	-0.0319	0.0056	0.2268	1.45e-08	0.00372	0.0337	0.218534	0.912
Vujkovic et al. 2020	rs3747207	22	44324855	PNPLA3	G	A	-0.0471	0.0055	0.7791	9.26e-18	0.0563	0.0339	0.780072	0.097
Vujkovic et al. 2020	rs3751239	12	27963676	RN7SKP15	G	C	-0.072	0.0058	0.1951	2.56e-35	0.0371	0.0365	0.186264	0.309
Vujkovic et al. 2020	rs3753693	1	29060898	YTHDF2	C	T	0.0274	0.0046	0.5944	3.81e-09	-0.0273	0.0285	0.578734	0.338
Vujkovic et al. 2020	rs3755879	4	96114385	UNC5C	G	A	-0.0326	0.005	0.6847	5.78e-11	0.0122	0.0312	0.707201	0.696
Vujkovic et al. 2020	rs379417	9	136890704	LINC00094	G	A	-0.0312	0.0052	0.7123	2.33e-09	-0.02	0.0299	0.677747	0.503
Vujkovic et al. 2020	rs3798519	6	50788778	TFAP2B	C	A	0.0495	0.0059	0.1803	5.49e-17	-0.00376	0.0352	0.193453	0.915
Vujkovic et al. 2020	rs3802219	8	116565365	TRPS1	C	T	-0.0369	0.0046	0.5653	9.77e-16	0.00203	0.0294	0.608846	0.945
Mahajan et al. 2018	rs3811978	5	52100489	ITGA1	G	A	0.058	0.007	0.1668	7.7e-11	-0.0114	0.0384	0.162205	0.767
Vujkovic et al. 2020	rs38221	7	15926228	CRPPA,RPL36AP26	C	T	-0.033	0.0053	0.7401	6.62e-10	0.00746	0.0338	0.76432	0.825
Vujkovic et al. 2020	rs3828242	2	212274937	ERBB4	G	A	-0.0279	0.005	0.29	2.98e-08	0.0373	0.0305	0.302897	0.222
Mahajan et al. 2018	rs3845281	5	14610134	ANKH	G	A	0.077	0.009	0.9039	2.3e-11	-0.0292	0.0524	0.916002	0.577
Vujkovic et al. 2020	rs3845843	2	152198598	TNFAIP6,NMI	C	T	-0.0308	0.0046	0.5005	2.76e-11	-0.0201	0.0285	0.457126	0.481
Vujkovic et al. 2020	rs3872707	3	9514016	SETD5	G	A	-0.0446	0.0067	0.8599	3.46e-11	0.0165	0.045	0.885371	0.714
Vujkovic et al. 2020	rs3887925	3	186665645	ST6GAL1	C	T	-0.0424	0.0046	0.4548	6.53e-20	-0.0499	0.0284	0.487789	0.0788
Vujkovic et al. 2020	rs3918298	11	69463273	CCND1	G	A	0.1226	0.0149	0.9709	2.03e-16	-0.343	0.126	0.982789	0.00644
Mahajan et al. 2018	rs39328	7	103444978	RELN	T	C	0.039	0.007	0.4334	3.7e-08	-0.00376	0.0283	NA	0.894
Vujkovic et al. 2020	rs410150	18	40066006	LINC00907	C	T	0.031	0.0056	0.2231	3.77e-08	-0.0267	0.0326	0.237289	0.412
Vujkovic et al. 2020	rs41304257	1	201849926	IPO9	G	A	-0.0347	0.0052	0.274	2.81e-11	-0.0257	0.0319	0.271014	0.42
Mahajan et al. 2018	rs4148856	12	123450765	MPHOSPH9	C	G	0.049	0.01	0.7814	1.7e-10	0.0503	0.0357	NA	0.159
Vujkovic et al. 2020	rs4237150	9	4290085	GLIS3	G	C	-0.0413	0.0046	0.5881	3.87e-19	-0.00869	0.0286	0.580862	0.761
Mahajan et al. 2018	rs4238013	12	4376089	CCND2	C	T	0.058	0.007	0.2087	3.2e-11	-0.00376	0.0346	0.212597	0.913
Mahajan et al. 2018	rs4279506	7	23512896	IGF2BP3	G	C	0.058	0.01	0.6102	4.8e-08	0.0168	0.0287	NA	0.56
Mahajan et al. 2018	rs4281707	16	53501946	RBL2	G	A	0.039	0.005	0.5442	3.2e-10	0.00635	0.029	0.588553	0.827
Vujkovic et al. 2020	rs429358	19	45411941	APOE	C	T	-0.073	0.0066	0.1454	3.98e-28	-0.0473	0.0376	0.168238	0.209
Vujkovic et al. 2020	rs4335	17	61565025	ACE	G	A	0.0338	0.0045	0.5302	9.75e-14	0.02	0.0284	0.539218	0.482
Vujkovic et al. 2020	rs4382480	8	8721473	MFHAS1	G	A	-0.0333	0.0046	0.553	7.29e-13	-0.00535	0.0283	0.53014	0.85
Vujkovic et al. 2020	rs4397977	13	41688401	MIR3168,RN7SL597P	G	A	-0.0291	0.0049	0.6565	3.05e-09	-0.0294	0.0302	0.666862	0.33
Vujkovic et al. 2020	rs4479849	5	44644006	LINC02224	G	A	-0.0316	0.0047	0.6039	2e-11	0.0258	0.0288	0.601259	0.372
Vujkovic et al. 2020	rs464605	5	55807370	AC022431.2	C	T	-0.0687	0.0052	0.2696	2.7e-39	-0.016	0.031	0.281611	0.606
Vujkovic et al. 2020	rs4655617	1	67010654	SGIP1	C	A	0.0277	0.0046	0.4343	2.45e-09	0.0419	0.0285	0.441543	0.141
Vujkovic et al. 2020	rs4673712	2	213829721	AC079610.1	C	T	-0.027	0.0049	0.3103	4.42e-08	-0.0148	0.032	0.283566	0.644
Vujkovic et al. 2020	rs4709746	6	164133001	RP1-230L10.1	C	T	0.0581	0.007	0.8687	1.03e-16	0.00315	0.047	0.889149	0.947
Vujkovic et al. 2020	rs4776970	15	68080886	MAP2K5	T	A	-0.0294	0.0048	0.3618	6.14e-10	-0.0122	0.0296	0.35141	0.679
Vujkovic et al. 2020	rs4805881	19	33896432	PEPD	C	A	-0.0353	0.0048	0.6603	2.26e-13	-0.0274	0.0297	0.662549	0.358
Vujkovic et al. 2020	rs4809906	20	51033681	RP4-723E3.1	G	A	0.0365	0.0049	0.6396	8.94e-14	0.0108	0.0302	0.665451	0.721
Vujkovic et al. 2020	rs4865796	5	53272664	ARL15	G	A	-0.0466	0.0049	0.3184	4.64e-21	-0.0573	0.0301	0.318503	0.0571
Mahajan et al. 2018	rs4923543	11	28534898	METTL15	A	G	0.039	0.007	0.332	4.5e-08	0.065	0.0292	0.366203	0.0258
Vujkovic et al. 2020	rs4929965	11	2197286	TH	G	A	-0.0619	0.0048	0.6152	2.46e-38	-0.0232	0.0295	0.638982	0.432
Vujkovic et al. 2020	rs4930726	12	124428331	CCDC92	C	T	-0.0402	0.0048	0.3438	5.75e-17	-0.00269	0.0303	0.322688	0.929
Vujkovic et al. 2020	rs4976033	5	67714246	PIK3R1,VWA8P1	G	A	0.028	0.0047	0.4114	1.93e-09	-0.0315	0.0289	0.401782	0.275
Vujkovic et al. 2020	rs501470	6	160770918	SLC22A3	G	T	-0.032	0.0045	0.4838	1.87e-12	0.066	0.0282	0.485239	0.019
Vujkovic et al. 2020	rs506597	7	100313420	POP7,EPO	G	A	0.0443	0.0073	0.8747	1.17e-09	-0.0563	0.0411	0.868435	0.17
Vujkovic et al. 2020	rs529565	9	136149500	ABO	C	T	0.0493	0.0048	0.3337	1.15e-24	0.2	0.0287	0.370255	3.02e-12
Vujkovic et al. 2020	rs539515	1	177889025	SEC16B	C	A	0.0352	0.0057	0.1971	9.11e-10	0.103	0.036	0.194839	0.00434
Mahajan et al. 2018	rs55653563	9	97001682	ZNF169	A	C	0.039	0.007	0.7321	2.2e-09	-0.000507	0.0325	NA	0.988
Vujkovic et al. 2020	rs55691245	4	185716100	ACSL1	G	A	0.0609	0.0067	0.8608	1.57e-19	-0.0361	0.0442	0.876534	0.414
Vujkovic et al. 2020	rs55812705	6	111738793	REV3L	C	T	-0.0305	0.0053	0.2509	7.45e-09	0.00384	0.0345	0.2215	0.911
Vujkovic et al. 2020	rs55857387	16	300388	ITFG3	C	T	-0.0524	0.0059	0.1947	6.71e-19	0.00596	0.0393	0.165592	0.879
Vujkovic et al. 2020	rs56243018	3	141101839	ZBTB38	C	A	-0.0853	0.011	0.0475	1.08e-14	0.113	0.0729	0.0420186	0.12
Vujkovic et al. 2020	rs56281442	4	77533939	SHROOM3	G	A	-0.0271	0.0047	0.3818	9.4e-09	-0.0311	0.0296	0.360745	0.294
Vujkovic et al. 2020	rs56337234	4	1784403	FGFR3,TACC3	C	T	0.0409	0.0047	0.5048	1.88e-18	0.00299	0.0286	0.45957	0.917
Vujkovic et al. 2020	rs56348580	12	121432117	HNF1A	G	C	0.0575	0.005	0.6958	2.33e-30	0.0199	0.0311	0.703115	0.522
Vujkovic et al. 2020	rs56365443	14	103960026	MARK3	G	A	-0.028	0.0048	0.352	5.51e-09	0.00184	0.0303	0.328658	0.951
Vujkovic et al. 2020	rs56392746	22	30451688	CTA-85E5.10	G	A	0.0611	0.0082	0.916	1.18e-13	0.0897	0.0497	0.910353	0.0709
Vujkovic et al. 2020	rs56823429	16	81533789	CMIP	C	A	0.0455	0.0051	0.2995	1.99e-19	0.0137	0.0305	0.305134	0.653
Mahajan et al. 2018	rs57235767	11	93013531	MTNR1B	C	T	0.039	0.007	0.7057	5.9e-10	0.0325	0.0302	0.685358	0.283
Vujkovic et al. 2020	rs57286125	13	33557644	KL,TOMM22P3	G	C	-0.0595	0.0061	0.8328	3.91e-22	0.0277	0.0393	0.842659	0.481
Mahajan et al. 2018	rs57327348	8	10808687	XKR6	A	T	0.039	0.01	0.782	4.5e-08	-0.00718	0.0346	NA	0.836
Mahajan et al. 2018	rs5758223	22	41489920	EP300	A	G	0.039	0.005	0.7167	3.8e-08	-0.0315	0.031	0.712271	0.31
Vujkovic et al. 2020	rs5762925	22	29369398	ZNRF3	C	A	0.0276	0.0048	0.3486	1.04e-08	0.0223	0.0299	0.339925	0.456
Vujkovic et al. 2020	rs57767539	17	62203059	ERN1	G	A	-0.0592	0.0096	0.9341	7.77e-10	-0.137	0.0668	0.945128	0.0408
Vujkovic et al. 2020	rs583769	7	18331915	HDAC9	G	A	-0.0311	0.0052	0.7488	2.69e-09	-0.0185	0.0325	0.751183	0.57
Vujkovic et al. 2020	rs58542926	19	19379549	TM6SF2	C	T	-0.089	0.0086	0.9245	4.67e-25	-0.0044	0.0562	0.929842	0.938
Mahajan et al. 2018	rs59944054	20	62693175	TCEA2	A	G	0.058	0.01	0.2382	1.5e-08	-0.0212	0.0344	0.222367	0.538
Vujkovic et al. 2020	rs6011155	20	62450664	ZBTB46	C	T	-0.0333	0.0048	0.3698	2.54e-12	0.0116	0.0295	0.360859	0.693
Mahajan et al. 2018	rs601945	6	32573415	MHC	G	A	0.058	0.01	0.1775	4.7e-08	0.000638	0.0381	0.17403	0.987
Vujkovic et al. 2020	rs60384372	8	9974584	MSRA	G	A	-0.0368	0.0046	0.4714	1.64e-15	0.0426	0.0291	0.417112	0.144
Vujkovic et al. 2020	rs6059662	20	32675727	EIF2S2	G	A	0.0383	0.005	0.6712	1.99e-14	0.00741	0.032	0.706209	0.817
Vujkovic et al. 2020	rs6066138	20	45594711	EYA2	G	A	0.0451	0.0051	0.7252	1.58e-18	0.00477	0.033	0.746964	0.885
Vujkovic et al. 2020	rs6073143	20	42230695	IFT52	C	T	0.0322	0.0055	0.7639	4.84e-09	0.00413	0.0336	0.77526	0.902
Vujkovic et al. 2020	rs61579137	3	184882015	EHHADH-AS1	G	A	-0.0366	0.0064	0.8439	1.11e-08	-0.00354	0.04	0.851934	0.93
Vujkovic et al. 2020	rs61736066	17	70645032	SLC39A11	G	A	0.0506	0.0085	0.9165	2.08e-09	-0.0115	0.0459	0.899844	0.803
Vujkovic et al. 2020	rs61779284	1	39855177	MACF1	G	A	-0.0755	0.0055	0.7834	3.92e-42	-0.0421	0.0356	0.797631	0.236
Vujkovic et al. 2020	rs61817176	1	206621028	SRGAP2	C	A	-0.0298	0.0046	0.5152	9.69e-11	0.0132	0.0282	0.489729	0.64
Mahajan et al. 2018	rs62080313	18	36278709	COMMD9	C	T	0.058	0.01	0.1233	1e-08	0.0792	0.0464	0.110085	0.0881
Mahajan et al. 2018	rs62107261	2	422144	TMEM18	T	C	0.113	0.016	0.9536	3.8e-12	0.123	0.0823	0.96424	0.136
Vujkovic et al. 2020	rs62262091	3	47693664	SMARCC1	C	T	-0.0557	0.0086	0.9106	1.14e-10	0.0677	0.0486	0.901841	0.164
Vujkovic et al. 2020	rs62271373	3	150066540	LINC01214,TSC22D2	T	A	-0.0685	0.0104	0.9442	4.45e-11	-0.0311	0.0655	0.947079	0.635
Vujkovic et al. 2020	rs62452060	7	4683572	FOXK1	G	A	-0.0383	0.0069	0.8663	2.62e-08	-0.0438	0.0389	0.850923	0.261
Vujkovic et al. 2020	rs62492368	7	150537635	AOC1	G	A	-0.0342	0.005	0.6848	6.38e-12	0.02	0.0302	0.680629	0.507
Vujkovic et al. 2020	rs62618693	11	32956492	QSER1	C	T	0.0853	0.0114	0.9566	6.83e-14	-0.0354	0.079	0.963515	0.654
Vujkovic et al. 2020	rs6495182	15	75814388	PTPN9	C	T	0.0406	0.0053	0.7484	2.9e-14	0.0151	0.0339	0.769885	0.655
Vujkovic et al. 2020	rs6538805	12	97849120	RMST	C	T	-0.0325	0.0048	0.4054	8.77e-12	-0.0164	0.0286	0.426517	0.567
Mahajan et al. 2018	rs6545714	2	59307725	BNIPL	G	A	0.039	0.007	0.392	8.9e-09	0.029	0.0288	0.399739	0.315
Vujkovic et al. 2020	rs654629	9	85312075	MTCO3P40,RPS6P12	G	C	0.0293	0.0047	0.6142	3.72e-10	-0.0311	0.0291	0.618689	0.284
Vujkovic et al. 2020	rs6558173	8	22492103	BIN3	G	T	-0.0267	0.0048	0.6458	2.65e-08	0.00118	0.0298	0.656879	0.968
Vujkovic et al. 2020	rs6565922	18	74558999	ZNF236	C	T	-0.0301	0.0047	0.6127	1.77e-10	0.0144	0.0289	0.611958	0.618
Vujkovic et al. 2020	rs6567160	18	57829135	RNU4-17P	C	T	0.0475	0.0054	0.2376	1.3e-18	-0.0211	0.035	0.211939	0.546
Vujkovic et al. 2020	rs667920	3	136069472	STAG1	G	T	-0.0365	0.0054	0.2419	2e-11	0.0288	0.0374	0.19267	0.441
Vujkovic et al. 2020	rs66815886	3	64703394	ADAMTS9-AS2	G	T	0.0471	0.0051	0.7156	2.71e-20	-0.0114	0.0333	0.750405	0.733
Mahajan et al. 2018	rs6708643	2	43430440	THADA	A	G	0.039	0.007	0.5007	3.9e-08	-0.0526	0.0283	0.488503	0.0631
Vujkovic et al. 2020	rs6710938	2	161333872	RBMS1	C	A	-0.0401	0.0054	0.2295	1.39e-13	-0.0264	0.0339	0.227204	0.437
Vujkovic et al. 2020	rs6714523	2	203235139	RP11-686O6.2	G	A	-0.0428	0.0071	0.8782	1.82e-09	0.0453	0.0429	0.878252	0.291
Vujkovic et al. 2020	rs6715901	2	179650954	TTN	G	A	0.0273	0.0046	0.5116	3.06e-09	-0.0161	0.0283	0.490517	0.569
Vujkovic et al. 2020	rs6716394	2	146350724	METAP2P1,RPL6P5	G	A	0.0278	0.0045	0.4608	5.99e-10	0.00333	0.0285	0.446742	0.907
Mahajan et al. 2018	rs67232546	11	128398938	ETS1	T	C	0.058	0.007	0.207	1.3e-11	-0.0694	0.0376	0.185558	0.0647
Vujkovic et al. 2020	rs6741676	2	181618654	SCHLAP1	G	A	-0.0324	0.0049	0.3321	3.64e-11	0.000383	0.0312	0.304492	0.99
Vujkovic et al. 2020	rs676387	17	40706273	RP11-400F19.6	C	A	-0.0416	0.0051	0.723	2.9e-16	-0.0018	0.0322	0.733423	0.955
Vujkovic et al. 2020	rs6766859	3	138055136	MRAS,NME9	C	T	0.0329	0.0048	0.3763	7.24e-12	0.0204	0.0293	0.370302	0.487
Vujkovic et al. 2020	rs6777684	3	187741842	LINC01991,LPP-AS2	G	A	0.0569	0.0047	0.6076	3.77e-33	0.0281	0.029	0.609476	0.332
Vujkovic et al. 2020	rs6792892	3	49995518	RBM6	C	T	0.03	0.0046	0.5231	5.07e-11	0.0353	0.0283	0.502302	0.211
Vujkovic et al. 2020	rs6813195	4	153520475	RPS3AP18,TMEM154	C	T	0.0409	0.0051	0.7202	1.4e-15	-0.0112	0.0307	0.698888	0.716
Mahajan et al. 2018	rs6821438	4	95091911	SMARCAD1	A	G	0.039	0.007	0.5342	4e-11	0.039	0.0285	0.561306	0.171
Vujkovic et al. 2020	rs6835992	4	76496817	CDKL2,ODAPH	G	A	0.0315	0.0051	0.6929	7.18e-10	0.0267	0.0312	0.707481	0.392
Vujkovic et al. 2020	rs6870983	5	87697533	TMEM161B-AS1	C	T	0.0325	0.0056	0.779	6.99e-09	0.0193	0.0355	0.800193	0.585
Mahajan et al. 2018	rs6885132	5	14768092	ANKH	C	G	0.068	0.012	0.904	1.7e-08	0.0192	0.0453	NA	0.672
Vujkovic et al. 2020	rs6946660	7	156948648	UBE3C	C	T	-0.0492	0.0048	0.3447	3.54e-24	-0.0167	0.03	0.333117	0.578
Vujkovic et al. 2020	rs697239	10	80947438	ZMIZ1	C	T	-0.0608	0.0046	0.4579	1.11e-39	0.00446	0.0282	0.467515	0.874
Vujkovic et al. 2020	rs6975279	7	69649683	AUTS2	C	A	-0.0301	0.0052	0.7369	8.28e-09	-0.0898	0.0318	0.736119	0.00481
Vujkovic et al. 2020	rs6976111	7	117495667	CTTNBP2	C	A	-0.0318	0.0052	0.6933	7.93e-10	-0.0392	0.03	NA	0.191
Vujkovic et al. 2020	rs7029718	9	23358495	SUMO2P2,LINC01239	G	A	-0.027	0.0046	0.5946	6.02e-09	0.0339	0.0285	0.579813	0.235
Vujkovic et al. 2020	rs712315	14	35409701	RP11-85K15.2	T	A	0.0371	0.0065	0.8309	1.42e-08	0.0548	0.0403	0.854684	0.173
Mahajan et al. 2018	rs7124681	11	47529947	CELF1	A	C	0.039	0.005	0.4097	5.1e-09	0.0286	0.0287	NA	0.32
Vujkovic et al. 2020	rs7132908	12	50263148	FAIM2	G	A	-0.033	0.0047	0.6102	1.41e-12	-0.00948	0.029	0.617031	0.744
Mahajan et al. 2018	rs71372253	17	29413019	NF1	C	T	0.077	0.012	0.0642	4.4e-08	0.0918	0.065	NA	0.158
Vujkovic et al. 2020	rs7147483	14	38804675	KRT8P1,CLEC14A	C	T	-0.0369	0.0052	0.2583	1.6e-12	-0.0149	0.0318	0.261746	0.639
Vujkovic et al. 2020	rs7156625	14	79942647	NRXN3	G	A	-0.0543	0.0055	0.7833	1.3e-22	-0.0341	0.0332	0.769213	0.304
Vujkovic et al. 2020	rs7163757	15	62391608	C2CD4B,NPM1P47	C	T	0.0405	0.0046	0.5741	1.64e-18	0.0146	0.0284	0.514196	0.606
Vujkovic et al. 2020	rs7178762	15	63871292	USP3	C	T	0.0337	0.0046	0.4595	2.73e-13	0.0141	0.0285	0.50438	0.621
Vujkovic et al. 2020	rs7224711	17	76772288	CYTH1	C	T	0.029	0.0046	0.4711	3.3e-10	0.0232	0.0287	0.43692	0.418
Vujkovic et al. 2020	rs723355	14	47304091	MDGA2	G	A	0.0256	0.0046	0.5065	2.13e-08	0.00211	0.0285	0.460944	0.941
Vujkovic et al. 2020	rs7240767	18	7070642	LAMA1	C	T	0.0368	0.0063	0.3792	5.03e-09	-0.0128	0.0289	0.391588	0.657
Vujkovic et al. 2020	rs7246440	19	12505873	ZNF799	G	A	0.0322	0.0054	0.7481	2.34e-09	0.0531	0.0327	0.751764	0.104
Mahajan et al. 2018	rs72631105	10	122915345	WDR11	A	G	0.058	0.01	0.1899	3.7e-09	-0.0144	0.0344	0.208029	0.675
Vujkovic et al. 2020	rs72692804	1	149891028	SV2A	G	C	0.0538	0.0087	0.9244	6.27e-10	0.0872	0.0574	0.930794	0.129
Vujkovic et al. 2020	rs727734	6	15475051	JARID2	T	A	-0.0295	0.0053	0.2525	3.06e-08	0.00603	0.033	0.238722	0.855
Vujkovic et al. 2020	rs72802365	16	75246035	CTRB2	G	C	0.109	0.0086	0.922	1.45e-36	-0.226	0.0504	0.920967	7.14e-06
Vujkovic et al. 2020	rs72803684	2	26192802	KIF3C	C	T	-0.0685	0.0118	0.9538	6.01e-09	-0.0743	0.0734	0.958222	0.312
Vujkovic et al. 2020	rs72926932	18	53050646	TCF4	C	A	0.0749	0.0082	0.0783	7.58e-20	-0.0595	0.0485	0.0895043	0.22
Vujkovic et al. 2020	rs730497	7	44223721	GCK	G	A	-0.068	0.0061	0.8288	4.41e-29	0.0449	0.0416	0.853345	0.28
Vujkovic et al. 2020	rs730831	4	1240299	CTBP1	G	T	-0.0821	0.0131	0.0382	4.12e-10	-0.0814	0.0612	0.0505197	0.183
Vujkovic et al. 2020	rs73121277	7	50577968	DDC	C	T	0.0286	0.0052	0.2742	3.33e-08	0.0347	0.0301	0.314552	0.25
Vujkovic et al. 2020	rs73221116	4	720681	PCGF3	G	A	-0.1048	0.012	0.9588	2.9e-18	-0.118	0.0676	0.955683	0.0817
Mahajan et al. 2018	rs73226260	12	121380541	HNF1A	G	A	0.122	0.018	0.9669	5.9e-11	-0.264	0.0862	0.969821	0.00224
Mahajan et al. 2018	rs74653713	3	152417881	MBNL1	C	A	0.095	0.016	0.9571	1.2e-08	0.016	0.0607	0.948298	0.792
Vujkovic et al. 2020	rs74677818	2	112823114	TMEM87B	C	T	-0.0377	0.0067	0.8578	1.7e-08	0.00534	0.0484	0.889582	0.912
Vujkovic et al. 2020	rs75080135	6	33552707	GGNBP1	C	A	-0.0339	0.0058	0.1959	6.93e-09	0.0381	0.0331	0.224546	0.251
Vujkovic et al. 2020	rs75253922	19	7240848	INSR	C	T	0.0444	0.0058	0.1919	2.68e-14	-0.0111	0.0402	0.161859	0.782
Vujkovic et al. 2020	rs7538321	1	205789455	PM20D1,SLC41A1	T	A	0.042	0.0069	0.1253	1.33e-09	-0.0209	0.0445	0.11872	0.638
Vujkovic et al. 2020	rs75432112	5	102586407	CTC-503K11.2	G	A	-0.1344	0.0107	0.9517	5.34e-36	0.0283	0.0662	0.950622	0.669
Vujkovic et al. 2020	rs7546252	1	172368310	DNM3	G	A	-0.0275	0.0046	0.5691	3.26e-09	0.0147	0.0284	0.56329	0.606
Vujkovic et al. 2020	rs757110	11	17418477	ABCC8	C	A	0.0677	0.0047	0.373	3.23e-47	0.0273	0.0287	0.409605	0.341
Vujkovic et al. 2020	rs76263492	3	54828827	CACNA2D3	G	T	-0.0675	0.012	0.9569	1.64e-08	0.015	0.0809	0.965323	0.853
Vujkovic et al. 2020	rs7633673	3	152084243	MBNL1	G	A	0.0308	0.0047	0.5963	3.8e-11	0.0302	0.0309	0.660829	0.327
Mahajan et al. 2018	rs7645517	3	186675277	ST6GAL1	A	G	0.077	0.014	0.0576	2.5e-08	0.011	0.0726	NA	0.88
Vujkovic et al. 2020	rs7645613	3	115063672	GAP43,EIF4E2P2	C	T	0.0438	0.0067	0.138	5.67e-11	0.0449	0.039	0.14756	0.249
Mahajan et al. 2018	rs76549217	5	14768766	ANKH	T	C	0.131	0.02	0.0295	3e-10	0.111	0.0978	0.0233941	0.256
Vujkovic et al. 2020	rs7659468	4	103895317	SLC9B1	G	T	-0.0375	0.0045	0.4799	1.64e-16	-0.0149	0.0464	0.4872	0.748
Vujkovic et al. 2020	rs76675804	2	43611883	THADA	C	T	-0.1263	0.0078	0.0989	2.75e-58	-0.0776	0.0564	0.0780204	0.169
Vujkovic et al. 2020	rs76789970	11	9856015	SBF2	C	T	-0.0477	0.0073	0.8983	8.06e-11	-0.065	0.0446	0.889148	0.145
Vujkovic et al. 2020	rs76895963	12	4384844	CCND2	G	T	-0.4388	0.0208	0.0194	3.03e-99	0.0196	0.0917	0.0248642	0.831
Mahajan et al. 2018	rs77136196	6	34247047	HMGA1	T	C	0.104	0.021	0.042	1.6e-08	-0.03	0.0813	0.0357131	0.712
Mahajan et al. 2018	rs7719891	5	86577352	RASA1	G	A	0.039	0.007	0.2585	2.4e-08	0.0531	0.0313	0.275839	0.0902
Vujkovic et al. 2020	rs7732130	5	76435004	ZBED3-AS1	G	A	0.0556	0.005	0.3114	7.63e-29	-0.00643	0.0322	0.278711	0.842
Vujkovic et al. 2020	rs7752666	6	107445266	RNU6-1299P,BEND3	C	T	0.0344	0.005	0.6849	7.37e-12	-0.00827	0.0298	0.65582	0.782
Vujkovic et al. 2020	rs7758002	6	153440770	RGS17	G	T	-0.0327	0.0046	0.5808	2.05e-12	0.00333	0.0286	0.582009	0.907
Vujkovic et al. 2020	rs7758115	6	126061502	RP11-624M8.1	G	A	-0.027	0.0046	0.4956	4.53e-09	-0.0586	0.0283	0.486846	0.0382
Mahajan et al. 2018	rs77864822	12	97848775	RMST	A	G	0.077	0.014	0.9324	1.1e-08	-0.0573	0.0515	NA	0.266
Mahajan et al. 2018	rs78020297	16	53758720	FTO	A	G	0.086	0.014	0.0517	6.5e-09	-0.0518	0.0662	0.0479708	0.434
Mahajan et al. 2018	rs7867635	9	20241069	FOCAD	C	T	0.039	0.007	0.4123	4e-08	0.0467	0.0286	0.437092	0.102
Vujkovic et al. 2020	rs7895872	10	112678657	BBIP1	G	T	-0.0307	0.0053	0.2642	7.3e-09	0.0038	0.0327	0.248486	0.908
Vujkovic et al. 2020	rs79090772	1	51209148	FAF1	C	T	-0.0632	0.008	0.0926	3.38e-15	-0.0411	0.0562	0.07368	0.465
Mahajan et al. 2018	rs7918400	10	114703136	TCF7L2	T	C	0.058	0.007	0.4761	2e-15	0.0624	0.0285	0.486562	0.0286
Vujkovic et al. 2020	rs79310463	12	118406696	KSR2	C	T	-0.0505	0.0069	0.8647	3.04e-13	0.0119	0.0389	0.851762	0.76
Vujkovic et al. 2020	rs7941510	11	8677063	TRIM66	C	A	0.0347	0.0051	0.7181	1e-11	0.0189	0.0318	0.730484	0.552
Vujkovic et al. 2020	rs79598313	1	27284913	C1orf172	C	T	-0.084	0.0152	0.9759	3.34e-08	-0.0262	0.0821	0.971348	0.75
Mahajan et al. 2018	rs79687284	1	214150821	PROX1	C	G	0.148	0.02	0.0348	2.6e-16	0.146	0.0928	0.0272464	0.115
Vujkovic et al. 2020	rs7970687	12	133730500	ZNF10	C	T	-0.0318	0.0046	0.4432	5.85e-12	0.00483	0.0284	0.439978	0.865
Vujkovic et al. 2020	rs7991679	13	58691107	RNA5SP30,LINC02338	T	A	0.0402	0.0062	0.8316	1.16e-10	0.025	0.0365	0.822393	0.494
Vujkovic et al. 2020	rs8010382	14	91963722	SMEK1	G	A	0.0322	0.0047	0.4373	5.74e-12	-0.00244	0.0289	0.495286	0.933
Vujkovic et al. 2020	rs80196932	6	117996631	NUS1	C	T	-0.0425	0.0066	0.1493	1.04e-10	-0.00738	0.0367	0.17608	0.841
Vujkovic et al. 2020	rs8043085	15	38828140	RASGRP1	G	T	-0.0415	0.0054	0.7632	1.59e-14	0.0163	0.0335	0.767422	0.625
Vujkovic et al. 2020	rs8054556	16	29958216	TMEM219	G	A	-0.0364	0.0046	0.5383	3.68e-15	-0.00392	0.0284	0.550797	0.89
Vujkovic et al. 2020	rs8056890	16	28897452	ATP2A1	G	A	-0.0289	0.0048	0.6442	1.9e-09	-0.0328	0.0292	0.62681	0.26
Vujkovic et al. 2020	rs8061528	16	3656482	SLX4	C	T	-0.0328	0.0058	0.7953	1.31e-08	-0.00224	0.0364	0.809963	0.951
Vujkovic et al. 2020	rs8071043	17	3988451	ZZEF1	C	T	0.0541	0.0049	0.3284	5.16e-28	0.0194	0.0303	0.321295	0.523
Vujkovic et al. 2020	rs8107527	19	46158417	RN7SL836P	G	A	-0.0521	0.005	0.7	1.91e-25	-0.03	0.0308	0.706098	0.329
Vujkovic et al. 2020	rs8192675	3	170724883	SLC2A2	C	T	-0.0574	0.005	0.2954	6.43e-30	0.0131	0.0316	0.277879	0.678
Vujkovic et al. 2020	rs827237	10	72648336	PCBD1	C	T	-0.0365	0.0058	0.795	3.56e-10	0.00537	0.0343	0.786529	0.875
Vujkovic et al. 2020	rs838720	2	234303281	DGKD	G	C	0.0283	0.0047	0.3849	2.08e-09	-0.0117	0.0287	0.406388	0.684
Vujkovic et al. 2020	rs853866	3	71648868	EIF4E3,FOXP1-DT	T	A	0.0263	0.0047	0.5879	2.74e-08	-0.0166	0.0286	0.575953	0.561
Vujkovic et al. 2020	rs860262	7	28194397	JAZF1	C	A	0.0802	0.0045	0.5074	7.77e-70	0.032	0.0283	0.504526	0.257
Vujkovic et al. 2020	rs893617	15	90381278	AP3S2	C	T	0.0566	0.005	0.2892	3.41e-29	0.0197	0.0321	0.26802	0.539
Vujkovic et al. 2020	rs917195	7	30728452	CRHR2	C	T	0.0467	0.0055	0.7691	2.71e-17	-0.00833	0.0347	0.783667	0.81
Vujkovic et al. 2020	rs924753	3	15706124	ANKRD28	G	A	0.0301	0.0047	0.4025	1.79e-10	-0.000907	0.0289	0.389122	0.975
Vujkovic et al. 2020	rs9308614	2	121337196	LINC01101,Y_RNA	G	A	-0.0609	0.0065	0.1484	1.13e-20	0.00334	0.0397	0.148369	0.933
Vujkovic et al. 2020	rs9316500	13	51094114	RP11-175B12.2	G	T	-0.0473	0.0051	0.2924	9.97e-21	-0.00897	0.0329	0.258034	0.785
Vujkovic et al. 2020	rs9319943	18	56879827	SEC11C,GRP	C	T	-0.0354	0.0059	0.1959	2.08e-09	-0.137	0.0338	0.222341	4.89e-05
Vujkovic et al. 2020	rs9379084	6	7231843	RREB1	G	A	0.0747	0.0077	0.8803	3.7e-22	0.0273	0.0453	0.885477	0.547
Vujkovic et al. 2020	rs9384	19	13010643	GCDH	G	T	0.0434	0.0047	0.625	4.93e-20	0.000356	0.03	0.650908	0.991
Vujkovic et al. 2020	rs9390022	6	143056556	ADGRG6,HIVEP2	C	T	-0.0291	0.0047	0.3726	6.62e-10	-0.013	0.0294	0.363064	0.657
Vujkovic et al. 2020	rs945187	10	99091369	RP11-452K12.4	G	A	0.0311	0.0046	0.4147	2.14e-11	-0.0191	0.0286	0.410331	0.505
Vujkovic et al. 2020	rs9472139	6	43813711	LINC02537	G	C	-0.0372	0.005	0.7124	1.54e-13	-0.00402	0.0306	0.699758	0.895
Vujkovic et al. 2020	rs9479	15	74328576	PML	G	A	0.0274	0.0045	0.4994	1.59e-09	0.0364	0.0283	0.521715	0.198
Mahajan et al. 2018	rs9505097	6	7255650	RREB1	C	T	0.049	0.01	0.7994	8.6e-10	-0.0168	0.0341	0.786081	0.621
Vujkovic et al. 2020	rs9515905	13	91949562	PPIAP23,MIR17HG	G	A	-0.0427	0.0052	0.2592	4.02e-16	0.107	0.0338	0.237656	0.0015
Mahajan et al. 2018	rs9537803	13	58366634	PCDH17	C	T	0.039	0.007	0.2771	4.6e-08	0.0322	0.0315	0.277994	0.306
Mahajan et al. 2018	rs9563615	13	59077406	SRGAP2D	A	T	0.049	0.007	0.7101	6.4e-11	-0.00648	0.0332	0.743659	0.845
Vujkovic et al. 2020	rs9587811	13	109946882	LINC00370	C	A	0.0275	0.0046	0.5889	3.17e-09	-0.00851	0.0285	0.58157	0.765
Mahajan et al. 2018	rs9687832	5	55861595	ANKRD55	A	G	0.077	0.009	0.1975	1.7e-20	0.0667	0.0376	0.181059	0.0758
Vujkovic et al. 2020	rs9814945	3	72803590	SHQ1	C	T	-0.0297	0.0053	0.7475	1.74e-08	-0.00456	0.0313	0.726881	0.884
Mahajan et al. 2018	rs9828772	3	129333182	TMCC1	C	G	0.058	0.01	0.8983	4.2e-08	0.0413	0.049	0.905078	0.4
Vujkovic et al. 2020	rs9859406	3	185534482	IGF2BP2	G	A	-0.1079	0.0049	0.6856	1.2e-107	-0.0466	0.0306	0.691356	0.128
Vujkovic et al. 2020	rs9872347	3	195831237	LINC00885,TFRC	C	T	0.03	0.005	0.668	1.39e-09	0.0216	0.0295	0.650548	0.464
Vujkovic et al. 2020	rs9873519	3	124921457	SLC12A8	C	T	-0.0375	0.0046	0.466	3.58e-16	-0.0529	0.0285	0.444751	0.0638
Vujkovic et al. 2020	rs9913225	17	27570622	CRYBA1	G	A	0.027	0.0046	0.4138	5.41e-09	-0.0235	0.0286	0.418773	0.412
Vujkovic et al. 2020	rs9927842	16	15153717	NTAN1	C	T	-0.0375	0.0065	0.8384	6.84e-09	-0.022	0.0414	0.859017	0.595
Vujkovic et al. 2020	rs993380	4	83584496	SCD5	G	A	-0.0328	0.0048	0.6526	9.08e-12	-0.0272	0.0292	0.636668	0.351

## Sheet: Supplementary Table S4
Supplementary Table S4. Sensitivity test in the comprehensive model and restricted model.
Sensitivity test in the comprehensive model
	Horizontal pleiotropy test		Heterogeneity test
PaCa outcome source	Horizontal intercept	Pleotropy P value	Q	Q_df	Q_pval
Finn	0.0015704	0.747933	520.718	413	<0.05
Ukbb	0.00545058	0.345179	439.995	422	0.263136
Finn+Ukbb	0.00305638	0.444137	574.179	424	<0.05
Sensitivity test in the restricted model
	Horizontal pleiotropy test		Heterogeneity test
PaCa outcome source	Horizontal intercept	Pleotropy P value	Q	Q_df	Q_pval
Finn	0.00226487	0.645112	514.577	410	<0.05
Ukbb	0.00600788	0.303531	439.14	419	0.239527
Finn+Ukbb	0.00369462	0.359317	570.797	421	<0.05

## Sheet: Supplementary Table S5
Supplementary Table S5. Leave-one-out(LOO) test for the IVW method in the FinnGen dataset.
SNP	Beta_LOO	SE_LOO	Pval_LOO	OR	95% lower CI	95% upper CI
rs10096633	0.0974814	0.0453887	0.0317374	1.10239	1.00856	1.20496
rs10119430	0.0990528	0.0452583	0.0286251	1.10412	1.0104	1.20654
rs10184004	0.0925687	0.0454088	0.0414937	1.09699	1.00357	1.1991
rs10188334	0.0943464	0.0453556	0.0375118	1.09894	1.00546	1.20111
rs10404726	0.0957111	0.0453919	0.0349836	1.10044	1.00677	1.20283
rs10408163	0.0968928	0.0454252	0.032923	1.10174	1.00789	1.20433
rs1042725	0.0928635	0.0453389	0.0405396	1.09731	1.00401	1.19929
rs10440833	0.106605	0.0456368	0.0194946	1.11249	1.0173	1.21659
rs10750397	0.0959059	0.0454505	0.0348485	1.10066	1.00685	1.20321
rs10773000	0.0950354	0.0453874	0.0362714	1.0997	1.00609	1.20201
rs10808671	0.0990061	0.0453553	0.0290431	1.10407	1.01016	1.20672
rs10811660	0.0914706	0.0462135	0.0477816	1.09578	1.00089	1.19967
rs10818763	0.0972412	0.04542	0.0322793	1.10213	1.00825	1.20474
rs10830963	0.0914944	0.0455311	0.044485	1.09581	1.00226	1.1981
rs10844519	0.0966197	0.0454207	0.0334019	1.10144	1.00762	1.20399
rs10879261	0.0946266	0.045371	0.037013	1.09925	1.00572	1.20148
rs10889560	0.0975522	0.0453924	0.0316274	1.10247	1.00862	1.20505
rs10893829	0.093864	0.0453568	0.038503	1.09841	1.00498	1.20053
rs10916780	0.0979701	0.0453503	0.0307496	1.10293	1.00912	1.20545
rs10938398	0.0944466	0.0453895	0.0374521	1.09905	1.0055	1.20131
rs10962	0.101238	0.0451787	0.0250373	1.10654	1.01277	1.20899
rs10993072	0.0979253	0.0453997	0.0310087	1.10288	1.00898	1.20552
rs10998338	0.0979622	0.0453801	0.0308731	1.10292	1.00906	1.20552
rs11042596	0.0973073	0.0454253	0.0321823	1.1022	1.00831	1.20483
rs11046164	0.0953548	0.0453786	0.0356133	1.10005	1.00643	1.20237
rs11048457	0.0959299	0.045435	0.0347408	1.10068	1.0069	1.2032
rs11063028	0.100383	0.0453612	0.0268997	1.10559	1.01154	1.20839
rs11078916	0.0978203	0.0454005	0.0311923	1.10276	1.00887	1.20539
rs1109442	0.0965905	0.0454124	0.0334234	1.10141	1.00761	1.20394
rs11096542	0.100428	0.0450053	0.0256503	1.10564	1.01229	1.2076
rs11108094	0.0997	0.0450263	0.0268107	1.10484	1.01151	1.20677
rs1111875	0.105508	0.0454561	0.0202822	1.11127	1.01655	1.21483
rs11181613	0.0979475	0.0453594	0.0308219	1.1029	1.00908	1.20545
rs11201992	0.0971918	0.045406	0.0323138	1.10207	1.00823	1.20465
rs11202627	0.0972118	0.0454294	0.0323672	1.10209	1.0082	1.20473
rs112324411	0.0976199	0.0454412	0.0316925	1.10254	1.00859	1.20525
rs11240351	0.0972295	0.0454163	0.0322862	1.10211	1.00825	1.20472
rs112515915	0.0979941	0.0453687	0.0307767	1.10296	1.00911	1.20553
rs11257655	0.0912511	0.0454868	0.0448454	1.09554	1.0021	1.1977
rs11258422	0.097575	0.0453951	0.0315981	1.10249	1.00864	1.20508
rs1127215	0.0959319	0.0454374	0.0347465	1.10068	1.0069	1.20321
rs113135335	0.0975696	0.0454174	0.0316909	1.10249	1.00859	1.20513
rs113414093	0.0942624	0.0453672	0.0377308	1.09885	1.00536	1.20103
rs114136102	0.0962719	0.0454148	0.0340198	1.10106	1.00729	1.20356
rs11496066	0.0943822	0.0454697	0.0379201	1.09898	1.00528	1.20142
rs11561066	0.0962546	0.0454032	0.0340064	1.10104	1.00729	1.20351
rs11583755	0.0938732	0.0453154	0.0383071	1.09842	1.00507	1.20044
rs11602873	0.0974225	0.0455972	0.0326313	1.10233	1.00808	1.20538
rs11614914	0.0963435	0.0454335	0.0339608	1.10114	1.00732	1.20369
rs11616380	0.0992199	0.0455248	0.029297	1.10431	1.01004	1.20737
rs11646052	0.0972813	0.0454039	0.0321472	1.10217	1.00832	1.20475
rs11651755	0.101756	0.0453212	0.0247544	1.10711	1.01301	1.20996
rs11680058	0.0979668	0.0454009	0.0309422	1.10293	1.00902	1.20557
rs116861182	0.0964886	0.0454087	0.0335956	1.1013	1.00752	1.20381
rs11688682	0.0966024	0.0454468	0.0335354	1.10142	1.00756	1.20403
rs11699802	0.0934214	0.045294	0.0391548	1.09792	1.00466	1.19985
rs117001013	0.0969914	0.0454242	0.0327418	1.10185	1.00799	1.20445
rs11708067	0.0934496	0.0454337	0.039702	1.09796	1.00441	1.20021
rs117316450	0.0974175	0.0453923	0.0318631	1.10232	1.00848	1.20489
rs117483894	0.0974654	0.0454257	0.0319049	1.10237	1.00847	1.20502
rs11759026	0.09997	0.0454147	0.0277168	1.10514	1.01102	1.20802
rs11842871	0.0987259	0.0453686	0.029549	1.10376	1.00985	1.20641
rs11870735	0.0961562	0.045399	0.0341731	1.10093	1.0072	1.20338
rs11926707	0.0968004	0.0469681	0.0393046	1.10164	1.00475	1.20787
rs11998023	0.0972908	0.0454015	0.0321212	1.10218	1.00834	1.20476
rs12001437	0.0940359	0.0452873	0.0378541	1.0986	1.00529	1.20057
rs12056338	0.0985608	0.0453465	0.0297423	1.10358	1.00973	1.20616
rs12185519	0.0973414	0.0454063	0.03205	1.10224	1.00838	1.20483
rs12187734	0.0969735	0.0454179	0.0327496	1.10183	1.00799	1.20441
rs12192275	0.0978766	0.045419	0.0311642	1.10283	1.00889	1.2055
rs12380322	0.098015	0.0454001	0.0308565	1.10298	1.00907	1.20563
rs12419690	0.0973487	0.0454102	0.0320518	1.10224	1.00838	1.20485
rs12422600	0.0945323	0.0452777	0.0368127	1.09914	1.0058	1.20115
rs12454712	0.0952481	0.0454188	0.0359842	1.09993	1.00625	1.20234
rs12505942	0.0972461	0.0454101	0.0322331	1.10213	1.00828	1.20472
rs12539264	0.0935719	0.0451089	0.0380461	1.09809	1.00517	1.1996
rs1260326	0.0932824	0.0454388	0.0400797	1.09777	1.00423	1.20002
rs12603589	0.0968901	0.0454501	0.0330241	1.10174	1.00784	1.20439
rs12625671	0.0943627	0.0454036	0.037681	1.09896	1.00539	1.20124
rs12640250	0.0962536	0.0454302	0.0341148	1.10104	1.00724	1.20358
rs12719778	0.0975787	0.0454275	0.0317131	1.1025	1.00858	1.20517
rs12789028	0.0947025	0.0453372	0.0367216	1.09933	1.00586	1.20149
rs12883788	0.0994794	0.0452761	0.0280081	1.1046	1.0108	1.2071
rs12910361	0.110058	0.0447459	0.0139081	1.11634	1.02261	1.21867
rs12918782	0.0952626	0.0453432	0.0356478	1.09995	1.00641	1.20218
rs1296328	0.0961712	0.0454356	0.0342898	1.10095	1.00714	1.20349
rs12986742	0.0966194	0.0454261	0.0334238	1.10144	1.00761	1.20401
rs12992995	0.0941263	0.0452352	0.0374502	1.0987	1.00548	1.20056
rs13024606	0.0968902	0.0454113	0.0328745	1.10174	1.00792	1.2043
rs13041756	0.0943592	0.0452962	0.0372366	1.09895	1.00559	1.20098
rs13085136	0.094508	0.0453719	0.0372545	1.09912	1.00559	1.20134
rs13094957	0.095597	0.0454848	0.0355765	1.10032	1.00647	1.20291
rs13099581	0.0969923	0.0454212	0.0327286	1.10185	1.008	1.20444
rs1316776	0.0984788	0.0454327	0.0301909	1.10349	1.00948	1.20626
rs13237518	0.0955098	0.0453807	0.0353233	1.10022	1.00659	1.20256
rs13262861	0.0939481	0.0454905	0.038902	1.0985	1.0048	1.20095
rs13266634	0.0901856	0.0455942	0.0479281	1.09438	1.00082	1.19668
rs13268508	0.0932442	0.0452864	0.0394954	1.09773	1.00449	1.19962
rs13406280	0.0952264	0.0453575	0.0357761	1.09991	1.00635	1.20217
rs13415288	0.0983289	0.0453232	0.0300443	1.10333	1.00954	1.20582
rs13426680	0.0961333	0.045449	0.0344136	1.10091	1.00708	1.20348
rs13434089	0.0996069	0.0453754	0.0281511	1.10474	1.01073	1.20749
rs1408579	0.098029	0.0453721	0.0307296	1.10299	1.00914	1.20558
rs1412234	0.0959962	0.045443	0.0346475	1.10075	1.00695	1.2033
rs1421085	0.0877355	0.0456766	0.0547574	1.0917	0.998211	1.19394
rs1426371	0.0980882	0.0454104	0.0307697	1.10306	1.00913	1.20574
rs1431819	0.0982474	0.0453452	0.0302612	1.10324	1.00941	1.20578
rs1470560	0.0972779	0.0454029	0.0321494	1.10217	1.00832	1.20474
rs149027146	0.0967932	0.04542	0.0330833	1.10163	1.0078	1.2042
rs149336329	0.0966257	0.0454128	0.0333605	1.10145	1.00765	1.20398
rs152839	0.0962064	0.0454079	0.0341145	1.10099	1.00723	1.20347
rs1561927	0.0993083	0.0452753	0.0282762	1.10441	1.01062	1.20689
rs1562396	0.0972052	0.0454765	0.0325588	1.10209	1.0081	1.20483
rs1567353	0.0966683	0.0454154	0.0332926	1.10149	1.00768	1.20404
rs1641523	0.0959712	0.0454578	0.0347536	1.10073	1.0069	1.2033
rs1650505	0.0972316	0.0454207	0.0322994	1.10212	1.00824	1.20473
rs16881572	0.0974972	0.0453645	0.031619	1.10241	1.00862	1.20492
rs17013314	0.0950891	0.0453742	0.036112	1.09976	1.00617	1.20204
rs17035289	0.0966774	0.0454351	0.0333524	1.10151	1.00765	1.2041
rs17036160	0.0957737	0.0455669	0.0355686	1.10051	1.00648	1.20332
rs17122772	0.0983009	0.0453449	0.0301703	1.10329	1.00947	1.20584
rs17168486	0.0945442	0.0454478	0.0374996	1.09916	1.00548	1.20156
rs17250977	0.0978368	0.0454	0.0311622	1.10278	1.00889	1.20541
rs17265513	0.0976373	0.0453976	0.0314988	1.10256	1.0087	1.20517
rs17439448	0.0976526	0.045365	0.0313505	1.10258	1.00878	1.20511
rs174541	0.0993927	0.0452401	0.0280199	1.1045	1.01078	1.20691
rs17662402	0.0968569	0.0454177	0.0329591	1.1017	1.00787	1.20427
rs17684074	0.0964133	0.0454235	0.033792	1.10121	1.00741	1.20375
rs177045	0.0979112	0.0454129	0.0310819	1.10286	1.00894	1.20553
rs17772814	0.0964106	0.045452	0.033909	1.10121	1.00735	1.20382
rs17791513	0.0940785	0.04547	0.0385439	1.09865	1.00497	1.20105
rs17810376	0.0962406	0.0454092	0.034056	1.10102	1.00726	1.20351
rs17819328	0.0971551	0.0454919	0.0327073	1.10203	1.00802	1.20481
rs1800574	0.10006	0.0453986	0.0275226	1.10524	1.01114	1.20809
rs1800961	0.0982544	0.045523	0.0309011	1.10324	1.00907	1.20621
rs1801645	0.0943789	0.0453355	0.0373621	1.09898	1.00554	1.2011
rs184509201	0.100274	0.0454053	0.0272154	1.10547	1.01134	1.20836
rs187653072	0.0953836	0.0454158	0.0357086	1.10008	1.00639	1.20249
rs1929883	0.0950339	0.0453996	0.0363244	1.0997	1.00607	1.20204
rs197374	0.0946845	0.0453021	0.0366117	1.09931	1.00591	1.20139
rs1996617	0.0986856	0.0453112	0.0294096	1.10372	1.00992	1.20622
rs2028150	0.0952982	0.0454397	0.0359718	1.09999	1.00626	1.20245
rs2040792	0.0945409	0.0452973	0.0368772	1.09915	1.00577	1.2012
rs2056857	0.096842	0.0454132	0.0329689	1.10169	1.00786	1.20424
rs2066827	0.095831	0.0454024	0.0347979	1.10057	1.00687	1.203
rs2115107	0.0943295	0.0453498	0.0375219	1.09892	1.00546	1.20107
rs2169033	0.0944749	0.0452902	0.0369794	1.09908	1.00572	1.20111
rs2188848	0.0969464	0.0454093	0.0327656	1.1018	1.00798	1.20436
rs2197973	0.0967081	0.0454392	0.0333123	1.10154	1.00768	1.20414
rs2237895	0.0984167	0.045763	0.03151	1.10342	1.00876	1.20697
rs2237897	0.0930065	0.0456277	0.0415124	1.09747	1.00358	1.20014
rs2252115	0.0983632	0.0453163	0.029962	1.10336	1.00959	1.20585
rs2257883	0.0994453	0.045393	0.0284689	1.10456	1.01053	1.20734
rs2269247	0.0969971	0.0454233	0.0327281	1.10186	1.008	1.20445
rs2280141	0.0952225	0.0454283	0.0360729	1.0999	1.0062	1.20233
rs2282456	0.0959915	0.0454203	0.0345663	1.10075	1.00699	1.20324
rs2283220	0.0959408	0.0454586	0.0348145	1.10069	1.00687	1.20327
rs2289739	0.0981118	0.0454457	0.0308595	1.10309	1.00908	1.20585
rs2290203	0.097353	0.0454534	0.0322082	1.10225	1.0083	1.20495
rs2297508	0.0971994	0.0454206	0.0323562	1.10208	1.00821	1.20469
rs231349	0.100916	0.0452369	0.0256925	1.10618	1.01233	1.20874
rs231361	0.0981155	0.0455287	0.0311597	1.10309	1.00892	1.20605
rs2409742	0.0969959	0.0454297	0.0327548	1.10186	1.00799	1.20447
rs2431115	0.0964378	0.0454376	0.0338024	1.10124	1.00741	1.20381
rs244415	0.0960766	0.0454411	0.0344886	1.10084	1.00704	1.20339
rs2453051	0.0963816	0.0454614	0.0339996	1.10118	1.0073	1.2038
rs2456530	0.0960002	0.0454194	0.0345462	1.10076	1.007	1.20325
rs247975	0.0977698	0.0453755	0.0311865	1.10271	1.00887	1.20527
rs2482506	0.0947029	0.045336	0.0367158	1.09933	1.00586	1.20149
rs2581787	0.0974155	0.0454309	0.0320124	1.10232	1.00841	1.20498
rs2605281	0.0984598	0.0453325	0.0298597	1.10347	1.00965	1.206
rs2613499	0.0968247	0.045415	0.0330068	1.10167	1.00784	1.20423
rs2633311	0.0985157	0.0453166	0.0297095	1.10353	1.00974	1.20603
rs2642588	0.101829	0.0451339	0.024061	1.10719	1.01346	1.2096
rs2723065	0.0974683	0.0454539	0.0320061	1.10238	1.00841	1.20509
rs2725370	0.0986905	0.0453462	0.0295271	1.10372	1.00986	1.20631
rs2730827	0.0970961	0.0454166	0.0325249	1.10197	1.00811	1.20456
rs2767036	0.0985037	0.045381	0.029962	1.10352	1.0096	1.20617
rs2796441	0.0932298	0.0454222	0.0401195	1.09771	1.00421	1.19992
rs279744	0.0974226	0.0454239	0.0319735	1.10233	1.00843	1.20497
rs2820446	0.0948612	0.0454116	0.0367149	1.09951	1.00587	1.20186
rs28642213	0.09653	0.0455275	0.0339845	1.10134	1.00732	1.20414
rs28712435	0.0989793	0.0452616	0.0287551	1.10404	1.01032	1.20646
rs2872246	0.0967975	0.0454181	0.0330682	1.10164	1.00781	1.2042
rs28819812	0.0992406	0.0453031	0.0284813	1.10433	1.0105	1.20688
rs291367	0.100601	0.0452057	0.0260541	1.10584	1.01207	1.20829
rs2943650	0.101922	0.0455417	0.0252215	1.1073	1.01274	1.21068
rs3020781	0.0987291	0.0453266	0.0293934	1.10377	1.00994	1.20631
rs303760	0.0962994	0.0454234	0.0340027	1.10109	1.0073	1.20361
rs3130283	0.0937205	0.0453464	0.0387559	1.09825	1.00485	1.20033
rs3130931	0.0961793	0.0454448	0.0343108	1.10096	1.00713	1.20352
rs314879	0.0952952	0.0453802	0.0357349	1.09998	1.00637	1.2023
rs3217860	0.0969963	0.0454528	0.0328427	1.10186	1.00794	1.20452
rs329122	0.0976429	0.0454256	0.0315937	1.10257	1.00865	1.20524
rs340874	0.10195	0.0453935	0.0247093	1.10733	1.01306	1.21036
rs34298980	0.0978225	0.0454101	0.0312243	1.10277	1.00886	1.20542
rs34329895	0.0961779	0.0454093	0.0341729	1.10095	1.0072	1.20344
rs34506349	0.0988353	0.0453304	0.029233	1.10388	1.01004	1.20645
rs34584161	0.0974253	0.0454496	0.0320658	1.10233	1.00838	1.20503
rs34715063	0.097308	0.0454912	0.0324315	1.1022	1.00818	1.20499
rs348330	0.0969368	0.045468	0.0330087	1.10179	1.00785	1.20449
rs34845373	0.0970694	0.0454228	0.0325966	1.10194	1.00807	1.20454
rs34855922	0.0968421	0.0454578	0.0331407	1.10169	1.00777	1.20435
rs35251247	0.0949224	0.0453907	0.0365074	1.09957	1.00597	1.20188
rs35753840	0.0973805	0.0453981	0.03195	1.10228	1.00844	1.20486
rs35895680	0.0951217	0.0454535	0.0363739	1.09979	1.00605	1.20227
rs35901985	0.0961136	0.0454037	0.0342712	1.10088	1.00715	1.20334
rs35999103	0.0955271	0.0454154	0.0354303	1.10024	1.00653	1.20267
rs36111056	0.0937029	0.0451792	0.0380767	1.09823	1.00516	1.19992
rs362307	0.0953597	0.0453572	0.0355169	1.10005	1.00648	1.20233
rs3744347	0.0960392	0.045405	0.0344157	1.1008	1.00707	1.20326
rs3747207	0.0994136	0.0453419	0.0283409	1.10452	1.0106	1.20718
rs3751239	0.100412	0.0453861	0.0269388	1.10563	1.01152	1.20849
rs3753693	0.0971235	0.0454111	0.0324547	1.102	1.00815	1.20458
rs3755879	0.0968583	0.045419	0.0329618	1.1017	1.00787	1.20428
rs379417	0.0968214	0.0454216	0.0330385	1.10166	1.00783	1.20424
rs3798519	0.0967057	0.0454431	0.0333321	1.10154	1.00767	1.20415
rs3802219	0.096117	0.0454243	0.0343465	1.10089	1.00711	1.2034
rs3811978	0.095153	0.0454194	0.0361721	1.09983	1.00615	1.20223
rs38221	0.096662	0.045416	0.0333066	1.10149	1.00768	1.20403
rs3828242	0.0984681	0.0453162	0.0297867	1.10348	1.0097	1.20597
rs3845281	0.09961	0.0453227	0.0279638	1.10474	1.01084	1.20737
rs3845843	0.0963632	0.0454194	0.0338687	1.10116	1.00737	1.20368
rs3872707	0.0969332	0.0454147	0.0328101	1.10179	1.00795	1.20436
rs3887925	0.093907	0.0453568	0.0384144	1.09846	1.00502	1.20058
rs3918298	0.0984795	0.045197	0.0293396	1.10349	1.00994	1.20571
rs39328	0.0954757	0.0454197	0.0355466	1.10018	1.00647	1.20262
rs410150	0.0967839	0.0454172	0.0330896	1.10162	1.0078	1.20418
rs41304257	0.0961592	0.0454162	0.0342352	1.10093	1.00717	1.20343
rs4148856	0.0952936	0.045409	0.0358553	1.09998	1.00631	1.20237
rs4238013	0.0974719	0.0454569	0.0320111	1.10238	1.00841	1.20511
rs4281707	0.0963505	0.045434	0.0339498	1.10114	1.00733	1.2037
rs429358	0.0931145	0.0454024	0.0402795	1.09759	1.00413	1.19974
rs4335	0.0977282	0.0454072	0.0313769	1.10266	1.00877	1.2053
rs4382480	0.0962137	0.045423	0.0341608	1.10099	1.00721	1.20351
rs4397977	0.0966285	0.0454161	0.0333682	1.10145	1.00764	1.20399
rs4479849	0.0971452	0.0454183	0.0324438	1.10202	1.00816	1.20462
rs464605	0.0945001	0.0454924	0.0377762	1.09911	1.00535	1.20161
rs4655617	0.0952582	0.0453615	0.0357306	1.09994	1.00637	1.20222
rs4673712	0.0962118	0.0454015	0.0340794	1.10099	1.00725	1.20346
rs4709746	0.0970559	0.0454218	0.0326169	1.10192	1.00806	1.20452
rs4776970	0.0974131	0.0454035	0.0319133	1.10232	1.00846	1.20491
rs4805881	0.0956536	0.0454086	0.0351602	1.10038	1.00667	1.2028
rs4809906	0.0963626	0.0454254	0.0338936	1.10116	1.00736	1.2037
rs4865796	0.094391	0.0453957	0.0375906	1.09899	1.00543	1.20125
rs4923543	0.0927758	0.0452249	0.0402248	1.09722	1.00414	1.19891
rs4929965	0.0946753	0.0454717	0.0373362	1.0993	1.00557	1.20178
rs4930726	0.0972127	0.0454308	0.0323712	1.10209	1.0082	1.20473
rs4976033	0.0984591	0.0453301	0.0298521	1.10347	1.00966	1.206
rs501470	0.0994525	0.0452706	0.0280315	1.10457	1.01078	1.20705
rs506597	0.0993941	0.045272	0.0281286	1.1045	1.01072	1.20699
rs529565	0.0830507	0.0438993	0.0585114	1.0866	0.997013	1.18423
rs539515	0.0937167	0.0451664	0.0379937	1.09825	1.0052	1.19991
rs55653563	0.0965785	0.0454275	0.033504	1.1014	1.00757	1.20396
rs55691245	0.0984577	0.0453859	0.0300564	1.10347	1.00955	1.20613
rs55812705	0.0961609	0.0454023	0.0341772	1.10094	1.0072	1.2034
rs55857387	0.0964678	0.0454299	0.0337167	1.10127	1.00745	1.20383
rs56243018	0.0976187	0.0454036	0.0315536	1.10254	1.00866	1.20516
rs56281442	0.0955578	0.0453738	0.0352033	1.10027	1.00665	1.20261
rs56337234	0.0971159	0.045439	0.0325753	1.10199	1.00809	1.20463
rs56348580	0.0973046	0.0454707	0.0323597	1.1022	1.00822	1.20494
rs56365443	0.0951872	0.0453447	0.0357999	1.09986	1.00633	1.20209
rs56392746	0.0940143	0.0453025	0.0379629	1.09858	1.00524	1.20058
rs56823429	0.0957224	0.0454367	0.0351418	1.10045	1.00669	1.20295
rs57235767	0.0947755	0.0453803	0.0367552	1.09941	1.00585	1.20168
rs57286125	0.0981749	0.0454195	0.0306557	1.10316	1.00919	1.20586
rs57327348	0.0973058	0.0454163	0.032151	1.1022	1.00832	1.20481
rs5758223	0.0966386	0.0454321	0.0334119	1.10146	1.00762	1.20404
rs5762925	0.0945612	0.0452762	0.0367489	1.09918	1.00584	1.20118
rs57767539	0.0952243	0.0453155	0.0356093	1.09991	1.00643	1.20207
rs583769	0.0950494	0.0453411	0.0360539	1.09971	1.0062	1.20192
rs58542926	0.0953694	0.0454305	0.0357959	1.10007	1.00635	1.20251
rs59944054	0.0972789	0.0454542	0.0323426	1.10217	1.00822	1.20487
rs6011155	0.0972175	0.0454181	0.0323142	1.1021	1.00823	1.20471
rs601945	0.099031	0.0453782	0.029084	1.1041	1.01014	1.2068
rs60384372	0.0979788	0.0454024	0.0309271	1.10294	1.00903	1.20559
rs6059662	0.0966875	0.0454251	0.0332952	1.10152	1.00768	1.20409
rs6066138	0.0968656	0.045435	0.0330101	1.10171	1.00784	1.20432
rs6073143	0.0966788	0.0454163	0.033277	1.10151	1.00769	1.20405
rs61579137	0.0957802	0.0453878	0.0348358	1.10052	1.00684	1.20291
rs61736066	0.0984073	0.0453676	0.0300745	1.10341	1.00953	1.20602
rs61779284	0.0982752	0.0454818	0.0307141	1.10327	1.00917	1.20613
rs61817176	0.0979655	0.045382	0.0308746	1.10292	1.00906	1.20552
rs62080313	0.0958778	0.0454148	0.0347587	1.10062	1.00689	1.20309
rs62107261	0.0964228	0.0454231	0.0337733	1.10122	1.00742	1.20376
rs62262091	0.0973666	0.0454165	0.0320439	1.10226	1.00839	1.20488
rs62271373	0.0972302	0.0454097	0.0322596	1.10211	1.00826	1.2047
rs62452060	0.0945305	0.0453021	0.0369181	1.09914	1.00575	1.2012
rs62492368	0.0975101	0.0454117	0.0317738	1.10242	1.00854	1.20505
rs62618693	0.0988694	0.0452806	0.0290003	1.10392	1.01017	1.20637
rs6495182	0.0958413	0.0454133	0.0348219	1.10058	1.00685	1.20304
rs6538805	0.0953257	0.0453895	0.0357137	1.10002	1.00638	1.20236
rs6545714	0.0945227	0.0453714	0.0372227	1.09913	1.00561	1.20136
rs654629	0.0980592	0.0453694	0.0306682	1.10303	1.00918	1.20561
rs6558173	0.0983934	0.0453173	0.0299152	1.1034	1.00962	1.20589
rs6565922	0.0976856	0.0453964	0.0314101	1.10262	1.00875	1.20522
rs6567160	0.0989174	0.0453598	0.0292035	1.10398	1.01006	1.20662
rs667920	0.0977395	0.0453776	0.0312467	1.10268	1.00884	1.20524
rs66815886	0.097936	0.045417	0.0310546	1.10289	1.00896	1.20557
rs6708643	0.0998611	0.0453009	0.0274964	1.10502	1.01113	1.20762
rs6710938	0.0968004	0.0454263	0.0330948	1.10164	1.0078	1.20422
rs6714523	0.0988527	0.0452969	0.0290853	1.1039	1.01012	1.20639
rs6715901	0.0962081	0.0454104	0.0341213	1.10099	1.00723	1.20347
rs6716394	0.0968546	0.0454161	0.032957	1.1017	1.00787	1.20427
rs67232546	0.100391	0.0452784	0.0266092	1.1056	1.01171	1.20821
rs6741676	0.0965955	0.0454185	0.0334375	1.10141	1.0076	1.20396
rs676387	0.0980873	0.0454003	0.0307341	1.10306	1.00914	1.20571
rs6766859	0.0975041	0.0454102	0.0317784	1.10242	1.00854	1.20503
rs6777684	0.0963663	0.0454847	0.03412	1.10116	1.00724	1.20384
rs6792892	0.0951465	0.0453667	0.0359691	1.09982	1.00625	1.20209
rs6813195	0.0991839	0.045351	0.0287406	1.10427	1.01035	1.20692
rs6821438	0.095133	0.0454039	0.0361478	1.09981	1.00616	1.20217
rs6835992	0.0962653	0.0454133	0.034026	1.10105	1.00728	1.20355
rs6870983	0.096343	0.0454101	0.0338698	1.10114	1.00737	1.20364
rs6885132	0.0953034	0.0454299	0.0359219	1.09999	1.00628	1.20243
rs6946660	0.0963087	0.0454548	0.0341092	1.1011	1.00724	1.2037
rs697239	0.0953513	0.0454945	0.0360922	1.10005	1.0062	1.20264
rs6975279	0.0954806	0.0453746	0.0353545	1.10019	1.00657	1.20251
rs6976111	0.0943816	0.0453047	0.0372271	1.09898	1.0056	1.20103
rs7029718	0.0980312	0.0453627	0.0306913	1.103	1.00916	1.20556
rs712315	0.0942364	0.0452281	0.0371983	1.09882	1.0056	1.20067
rs7124681	0.0940876	0.045342	0.0379804	1.09866	1.00523	1.20076
rs7132908	0.0969881	0.0454229	0.0327426	1.10185	1.00799	1.20444
rs71372253	0.0961392	0.0454162	0.0342727	1.10091	1.00715	1.2034
rs7147483	0.0970727	0.0454241	0.0325957	1.10194	1.00807	1.20455
rs7156625	0.0953453	0.0454419	0.0358893	1.10004	1.0063	1.20251
rs7163757	0.0959596	0.0454358	0.034688	1.10071	1.00693	1.20323
rs7178762	0.0948385	0.0453642	0.0365638	1.09948	1.00594	1.20172
rs7224711	0.0974808	0.0454017	0.0317873	1.10239	1.00853	1.20499
rs723355	0.0964537	0.0454116	0.0336714	1.10126	1.00747	1.20377
rs7240767	0.0979033	0.0454086	0.0310797	1.10286	1.00894	1.20551
rs7246440	0.0952886	0.0453668	0.0356932	1.09998	1.00639	1.20227
rs72631105	0.0990201	0.0454184	0.0292445	1.10409	1.01005	1.20688
rs72692804	0.0959248	0.0453934	0.0345847	1.10068	1.00698	1.20309
rs727734	0.0970332	0.0454092	0.0326091	1.1019	1.00806	1.20446
rs72802365	0.105621	0.0450898	0.0191573	1.1114	1.01739	1.21409
rs72803684	0.0964876	0.0454113	0.0336077	1.1013	1.00751	1.20381
rs72926932	0.0990121	0.0453984	0.0291863	1.10408	1.01008	1.20683
rs730497	0.096516	0.045447	0.0336948	1.10133	1.00747	1.20393
rs730831	0.0958784	0.0454377	0.0348492	1.10063	1.00684	1.20314
rs73121277	0.0959264	0.045401	0.034612	1.10068	1.00696	1.20311
rs73221116	0.0941302	0.0453916	0.0381036	1.0987	1.00518	1.20093
rs73226260	0.100409	0.0452293	0.0264183	1.10562	1.01183	1.20811
rs74653713	0.0963945	0.0454631	0.0339824	1.10119	1.00731	1.20382
rs74677818	0.0969102	0.0454019	0.0328023	1.10176	1.00795	1.2043
rs75080135	0.0994816	0.0452471	0.0279042	1.1046	1.01086	1.20703
rs75253922	0.0966815	0.0454189	0.0332824	1.10151	1.00769	1.20406
rs7538321	0.0976139	0.045387	0.0314998	1.10254	1.00869	1.20511
rs75432112	0.0979683	0.0454786	0.0312275	1.10293	1.00887	1.20576
rs7546252	0.0966124	0.0454165	0.0333992	1.10143	1.00762	1.20398
rs757110	0.0952125	0.0455194	0.0364661	1.09989	1.00601	1.20253
rs76263492	0.0962519	0.0453991	0.0339952	1.10104	1.0073	1.2035
rs7633673	0.0968902	0.0454145	0.0328868	1.10174	1.00791	1.20431
rs7645517	0.0954774	0.0453717	0.035349	1.10018	1.00657	1.2025
rs7645613	0.0944153	0.0453289	0.0372607	1.09902	1.00559	1.20113
rs76549217	0.0923728	0.0450453	0.0402994	1.09677	1.00409	1.19801
rs76675804	0.0989933	0.0454434	0.0293772	1.10406	1.00997	1.20691
rs76789970	0.0951266	0.0453682	0.0360139	1.0998	1.00622	1.20207
rs76895963	0.10542	0.0459567	0.0217962	1.11118	1.01546	1.21591
rs77136196	0.0977017	0.0454015	0.0314013	1.10263	1.00875	1.20525
rs7719891	0.0947326	0.0453721	0.0368065	1.09936	1.00582	1.20161
rs7732130	0.096599	0.045459	0.0335891	1.10142	1.00753	1.20406
rs7752666	0.0968277	0.0454261	0.0330445	1.10167	1.00782	1.20426
rs7758002	0.0967034	0.0454256	0.0332683	1.10153	1.0077	1.20411
rs7758115	0.094633	0.0452964	0.0366902	1.09926	1.00587	1.20131
rs77864822	0.0991759	0.0453881	0.0288842	1.10426	1.01027	1.207
rs78020297	0.0997356	0.0452852	0.0276379	1.10488	1.01104	1.20743
rs7867635	0.0956333	0.0454242	0.0352619	1.10036	1.00662	1.20282
rs7895872	0.097343	0.045402	0.0320308	1.10224	1.00839	1.20482
rs79090772	0.0950034	0.0453507	0.0361833	1.09966	1.00613	1.20188
rs7918400	0.0930391	0.0454074	0.0404636	1.0975	1.00405	1.19966
rs79310463	0.0974304	0.0454295	0.0319808	1.10233	1.00842	1.20499
rs7941510	0.0963125	0.0454195	0.033963	1.1011	1.00732	1.20362
rs79598313	0.0966517	0.0454223	0.0333499	1.10148	1.00765	1.20404
rs79687284	0.0932205	0.0452727	0.0394857	1.0977	1.0045	1.19956
rs7970687	0.0979959	0.045388	0.0308447	1.10296	1.00908	1.20557
rs7991679	0.0975433	0.0454094	0.0317069	1.10246	1.00858	1.20508
rs8010382	0.0963744	0.0454222	0.0338592	1.10117	1.00737	1.2037
rs80196932	0.0962412	0.0454249	0.0341167	1.10102	1.00723	1.20355
rs8043085	0.0978416	0.0454077	0.0311825	1.10279	1.00888	1.20544
rs8054556	0.0947471	0.0453737	0.0367844	1.09938	1.00583	1.20163
rs8056890	0.0945524	0.0452994	0.036863	1.09917	1.00578	1.20122
rs8061528	0.097065	0.0454078	0.0325468	1.10193	1.0081	1.2045
rs8071043	0.0940057	0.0454093	0.0384349	1.09857	1.00502	1.20082
rs8107527	0.0953525	0.0454477	0.0358991	1.10005	1.00629	1.20253
rs8192675	0.0978396	0.04546	0.0313806	1.10279	1.00878	1.20556
rs827237	0.0972175	0.0454159	0.032306	1.1021	1.00824	1.2047
rs860262	0.0947618	0.0455707	0.0375764	1.0994	1.00546	1.20211
rs893617	0.0953895	0.0454515	0.0358425	1.10009	1.00632	1.20259
rs917195	0.0964738	0.0454349	0.0337252	1.10128	1.00745	1.20385
rs924753	0.0972377	0.0454124	0.0322568	1.10212	1.00826	1.20472
rs9308614	0.0993594	0.0453704	0.028527	1.10446	1.01049	1.20718
rs9316500	0.0982113	0.0454071	0.0305484	1.1032	1.00926	1.20588
rs9319943	0.0916904	0.0448659	0.0409878	1.09603	1.00376	1.19677
rs9379084	0.095655	0.0454484	0.0353177	1.10038	1.0066	1.2029
rs9384	0.0970854	0.0454397	0.0326323	1.10195	1.00806	1.2046
rs9390022	0.0961592	0.0454101	0.0342111	1.10093	1.00718	1.20341
rs945187	0.0976914	0.0453999	0.0314133	1.10262	1.00875	1.20524
rs9472139	0.097699	0.0454116	0.0314439	1.10263	1.00873	1.20527
rs9479	0.0960612	0.045406	0.0343785	1.10083	1.00709	1.20329
rs9505097	0.0970354	0.0454434	0.0327363	1.1019	1.008	1.20455
rs9515905	0.0995627	0.0452848	0.0279072	1.10469	1.01086	1.20722
rs9537803	0.0967766	0.0454303	0.0331533	1.10161	1.00776	1.20421
rs9563615	0.0976585	0.0454286	0.0315778	1.10259	1.00866	1.20526
rs9587811	0.0975509	0.0453955	0.0316414	1.10247	1.00861	1.20506
rs9687832	0.092218	0.0453478	0.0419949	1.0966	1.00334	1.19853
rs9814945	0.096879	0.0454157	0.0329114	1.10173	1.0079	1.20429
rs9828772	0.0950917	0.0453752	0.0361111	1.09976	1.00618	1.20205
rs9859406	0.0886115	0.0455507	0.0517345	1.09266	0.999332	1.19469
rs9872347	0.0945928	0.0453139	0.0368428	1.09921	1.00579	1.2013
rs9873519	0.093434	0.0452744	0.0390435	1.09794	1.00471	1.19982
rs9913225	0.0981971	0.0453485	0.0303578	1.10318	1.00936	1.20572
rs9927842	0.0949834	0.0453129	0.0360671	1.09964	1.00619	1.20177
rs993380	0.0968184	0.0454246	0.0330554	1.10166	1.00782	1.20424
All	0.0966804	0.0453397	0.0329775	1.10151	1.00785	1.20388

## Sheet: Supplementary Table S6
Supplementary Table S6. Leave-one-out test (LOO) for the IVW method in the UK biobank dataset.
SNP	Beta_LOO	SE_LOO	Pval_LOO	OR	95% lower CI	95% upper CI
rs10096633	0.172156	0.0530522	0.00117442	1.18786	1.07055	1.31803
rs10119430	0.173307	0.0528942	0.00105111	1.18923	1.07212	1.31914
rs10184004	0.171471	0.0533104	0.00129781	1.18705	1.06928	1.31779
rs10188334	0.16916	0.053243	0.00148742	1.18431	1.06695	1.31458
rs10404726	0.168132	0.053175	0.00156765	1.18309	1.066	1.31305
rs10408163	0.16659	0.0530654	0.00169337	1.18127	1.06458	1.31075
rs1042725	0.16647	0.0532073	0.00175572	1.18113	1.06416	1.31096
rs10440833	0.165445	0.0535639	0.00201007	1.17992	1.06232	1.31053
rs10750397	0.167476	0.0532176	0.00164951	1.18232	1.06521	1.3123
rs10773000	0.168963	0.0532341	0.00150378	1.18408	1.06676	1.3143
rs10808671	0.166349	0.0531112	0.00173572	1.18098	1.06423	1.31055
rs10811660	0.183905	0.0542181	0.000693978	1.2019	1.08073	1.33666
rs10818763	0.168257	0.0531933	0.00156089	1.18324	1.06609	1.31326
rs10830963	0.17076	0.0534042	0.00138624	1.18621	1.06832	1.3171
rs10844519	0.168526	0.0532024	0.00153684	1.18356	1.06636	1.31364
rs10879261	0.171388	0.0532037	0.00127587	1.18695	1.06941	1.31741
rs10889560	0.16965	0.0532194	0.00143388	1.18489	1.06752	1.31516
rs10893829	0.170796	0.0532361	0.00133536	1.18625	1.06871	1.31671
rs10916780	0.17149	0.0531218	0.00124555	1.18707	1.06969	1.31733
rs10937721	0.171	0.0534161	0.00136816	1.18649	1.06855	1.31745
rs10938398	0.169306	0.0532559	0.0014773	1.18448	1.06708	1.3148
rs10962	0.167894	0.0532197	0.00160648	1.18281	1.06565	1.31285
rs10993072	0.168874	0.0532277	0.00151041	1.18397	1.06668	1.31416
rs10998338	0.167746	0.0531572	0.00160131	1.18264	1.06562	1.3125
rs11042596	0.172374	0.0531359	0.00117855	1.18812	1.07061	1.31853
rs11046164	0.16932	0.0532202	0.0014651	1.1845	1.06717	1.31473
rs11048457	0.16761	0.0532002	0.00162962	1.18248	1.06539	1.31243
rs11063028	0.169444	0.0532614	0.00146585	1.18465	1.06721	1.315
rs11078916	0.16841	0.0532126	0.00155158	1.18342	1.06621	1.31352
rs1109442	0.170602	0.0531877	0.00133874	1.18602	1.0686	1.31633
rs11096542	0.168954	0.0532125	0.00149793	1.18407	1.06679	1.31423
rs11108094	0.170568	0.0532102	0.00134801	1.18598	1.06852	1.31635
rs1111875	0.179514	0.0532625	0.000750682	1.19664	1.07801	1.32831
rs11155073	0.166317	0.0530173	0.00170664	1.18095	1.06439	1.31027
rs11181613	0.172722	0.0530434	0.00112901	1.18854	1.07118	1.31875
rs11201992	0.170455	0.0531985	0.00135473	1.18584	1.06843	1.31617
rs11202627	0.169193	0.0532584	0.00148888	1.18435	1.06695	1.31466
rs112324411	0.173109	0.0530677	0.00110609	1.189	1.07154	1.31933
rs11240351	0.169444	0.0532287	0.00145599	1.18465	1.06728	1.31491
rs112515915	0.16904	0.0532194	0.00149173	1.18417	1.06687	1.31436
rs11257655	0.168503	0.0533766	0.00159467	1.18353	1.06597	1.31406
rs11258422	0.170644	0.0531892	0.0013355	1.18607	1.06865	1.31639
rs1127215	0.169966	0.0532564	0.00141552	1.18526	1.06778	1.31567
rs113135335	0.171397	0.0531836	0.00126971	1.18696	1.06946	1.31737
rs114136102	0.168413	0.053195	0.00154569	1.18343	1.06625	1.31347
rs11496066	0.174965	0.0531744	0.00100043	1.1912	1.07331	1.32205
rs11561066	0.169768	0.0532245	0.00142444	1.18503	1.06764	1.31533
rs11583755	0.171916	0.0531716	0.00122397	1.18758	1.07004	1.31802
rs11602873	0.177509	0.053145	0.000837508	1.19424	1.0761	1.32535
rs11614914	0.165382	0.0530102	0.00180969	1.17984	1.06341	1.30902
rs11616380	0.169294	0.0533689	0.00151321	1.18447	1.06683	1.31508
rs11646052	0.169946	0.0532157	0.00140542	1.18524	1.06785	1.31554
rs11651755	0.178778	0.0528569	0.00071879	1.19576	1.07808	1.32628
rs11680058	0.169446	0.053241	0.00145945	1.18465	1.06726	1.31495
rs116861182	0.170736	0.0532004	0.00133059	1.18618	1.06872	1.31654
rs11688682	0.171182	0.0532309	0.00130067	1.18671	1.06913	1.31721
rs11699802	0.167084	0.053175	0.00167715	1.18185	1.06488	1.31168
rs117001013	0.169009	0.0532431	0.001502	1.18413	1.06679	1.31438
rs11708067	0.164031	0.053231	0.00205968	1.17825	1.06152	1.30782
rs117316450	0.173415	0.0530542	0.00108066	1.18936	1.0719	1.3197
rs117483894	0.169536	0.0532361	0.00144946	1.18476	1.06737	1.31506
rs11759026	0.171563	0.0532708	0.00127927	1.18716	1.06946	1.31781
rs11842871	0.167368	0.0531634	0.00164293	1.18219	1.06521	1.31202
rs11870735	0.169985	0.0532156	0.00140188	1.18529	1.06789	1.31559
rs11926707	0.161151	0.0550474	0.00341694	1.17486	1.0547	1.30871
rs11998023	0.170339	0.0532116	0.00136869	1.18571	1.06827	1.31605
rs12001437	0.170926	0.0532025	0.00131475	1.1864	1.06892	1.3168
rs12056338	0.169913	0.0532268	0.00141167	1.1852	1.06779	1.31553
rs12185519	0.167278	0.0531428	0.0016456	1.18208	1.06515	1.31185
rs12187734	0.170307	0.053215	0.00137256	1.18567	1.06823	1.31602
rs12192275	0.174125	0.0530158	0.00102203	1.1902	1.07274	1.32053
rs12380322	0.168271	0.0532174	0.00156717	1.18326	1.06605	1.31334
rs12419690	0.169829	0.0532252	0.00141893	1.1851	1.0677	1.31541
rs12422600	0.170941	0.0531692	0.00130425	1.18642	1.06901	1.31673
rs12454712	0.16772	0.0532129	0.00162235	1.1826	1.06548	1.31261
rs12505942	0.172051	0.0530872	0.00119144	1.18774	1.07037	1.31798
rs12539264	0.169083	0.0532146	0.00148608	1.18422	1.06693	1.31441
rs1260326	0.165513	0.053253	0.00188324	1.18	1.06304	1.30982
rs12603589	0.169287	0.0532503	0.00147747	1.18446	1.06707	1.31476
rs12625671	0.166801	0.0531658	0.00170467	1.18152	1.0646	1.31128
rs12640250	0.168699	0.0532285	0.00152786	1.18376	1.06649	1.31394
rs12719778	0.168471	0.0532343	0.00155234	1.18349	1.06623	1.31365
rs12789028	0.167661	0.0532031	0.00162527	1.18254	1.06543	1.31251
rs12883788	0.170923	0.0532044	0.00131557	1.1864	1.06891	1.3168
rs12910361	0.175984	0.0531643	0.000932359	1.19242	1.07442	1.32338
rs12918782	0.168544	0.0531938	0.0015323	1.18358	1.0664	1.31364
rs12920022	0.17044	0.053229	0.00136466	1.18583	1.06835	1.31623
rs1296328	0.169702	0.0532472	0.00143732	1.18495	1.06752	1.3153
rs12986742	0.172313	0.0531109	0.00117699	1.18805	1.0706	1.31839
rs12992995	0.170464	0.0532049	0.00135575	1.18585	1.06842	1.3162
rs13024606	0.168569	0.0532252	0.00153971	1.18361	1.06636	1.31376
rs13041756	0.173158	0.0530586	0.00110034	1.18905	1.07161	1.31937
rs13085136	0.165618	0.053066	0.00180246	1.18012	1.06355	1.30948
rs13094957	0.175625	0.0530232	0.000925568	1.19199	1.07433	1.32254
rs13099581	0.169942	0.0532271	0.00140918	1.18524	1.06782	1.31557
rs1316776	0.169567	0.0532709	0.00145707	1.18479	1.06733	1.31519
rs13237518	0.169745	0.0532248	0.00142668	1.185	1.06761	1.3153
rs13262861	0.165582	0.0533435	0.00190876	1.18008	1.06293	1.31014
rs13266634	0.167363	0.053489	0.00175451	1.18218	1.06452	1.31285
rs13268508	0.170621	0.0532509	0.00135484	1.18604	1.06849	1.31652
rs13406280	0.170063	0.0532165	0.00139499	1.18538	1.06797	1.3157
rs13415288	0.167975	0.0531499	0.00157557	1.18291	1.06588	1.31278
rs13426680	0.168903	0.0532529	0.00151548	1.184	1.06665	1.31427
rs13434089	0.168139	0.053221	0.00158167	1.1831	1.06591	1.31318
rs1408579	0.169769	0.0532252	0.00142455	1.18503	1.06764	1.31533
rs1412234	0.170676	0.0532418	0.00134745	1.18611	1.06857	1.31657
rs1421085	0.166592	0.0536395	0.00189781	1.18127	1.06339	1.31223
rs1426371	0.169863	0.0532384	0.00141968	1.18514	1.06771	1.31549
rs1431819	0.172085	0.0530635	0.00118275	1.18778	1.07045	1.31797
rs145904381	0.173513	0.0530517	0.00107304	1.18948	1.07201	1.31982
rs1470560	0.167698	0.0531301	0.00159746	1.18258	1.06563	1.31237
rs149027146	0.170896	0.0532226	0.00132286	1.18637	1.06885	1.31681
rs149336329	0.172279	0.0531209	0.0011822	1.18801	1.07054	1.31837
rs152839	0.168638	0.053197	0.00152408	1.18369	1.06649	1.31377
rs1561927	0.172694	0.0530496	0.0011326	1.1885	1.07113	1.31873
rs1562396	0.171095	0.0532809	0.00132191	1.1866	1.06894	1.31722
rs1567353	0.171292	0.0531406	0.00126694	1.18684	1.06944	1.31712
rs1641523	0.167835	0.0532525	0.0016233	1.18274	1.06552	1.31286
rs1650505	0.168966	0.0532441	0.00150652	1.18408	1.06674	1.31433
rs16881572	0.170555	0.0531904	0.00134363	1.18596	1.06855	1.31628
rs17013314	0.170094	0.0532302	0.00139614	1.18542	1.06797	1.31577
rs17035289	0.16584	0.0529751	0.00174495	1.18038	1.06397	1.30953
rs17036160	0.167554	0.0533291	0.00167861	1.18241	1.06506	1.31269
rs17122772	0.16872	0.0532217	0.00152365	1.18379	1.06653	1.31395
rs17168486	0.169383	0.0532856	0.00147902	1.18457	1.0671	1.31498
rs17250977	0.169905	0.0532616	0.00142269	1.18519	1.06771	1.31561
rs17265513	0.168902	0.0532085	0.00150178	1.184	1.06675	1.31415
rs17439448	0.170276	0.0532079	0.00137329	1.18563	1.06821	1.31596
rs174541	0.173415	0.0528905	0.00104268	1.18936	1.07224	1.31927
rs17662402	0.170511	0.0532192	0.00135562	1.18591	1.06844	1.31629
rs17684074	0.169793	0.0532348	0.00142514	1.18506	1.06764	1.31539
rs177045	0.17123	0.053202	0.0012887	1.18676	1.06925	1.3172
rs17772814	0.167215	0.0531879	0.00166733	1.18201	1.06499	1.31188
rs17791513	0.17146	0.0532368	0.00127874	1.18704	1.06942	1.31759
rs17810376	0.170778	0.0531839	0.00132234	1.18623	1.0688	1.31656
rs17819328	0.175683	0.0531038	0.000938673	1.19206	1.07422	1.32282
rs1800574	0.168622	0.0532544	0.00154365	1.18367	1.06635	1.3139
rs1800961	0.17743	0.0529826	0.000811493	1.19414	1.07636	1.32482
rs1801645	0.167765	0.0531783	0.00160626	1.18266	1.0656	1.31258
rs1815591	0.171669	0.0531592	0.00124074	1.18729	1.06981	1.31767
rs184509201	0.165421	0.0531741	0.00186501	1.17989	1.06311	1.3095
rs187653072	0.169248	0.0532361	0.00147687	1.18441	1.06706	1.31468
rs1929883	0.17146	0.0532013	0.00126922	1.18704	1.06949	1.3175
rs197374	0.169599	0.0532204	0.0014389	1.18483	1.06747	1.3151
rs1996617	0.169915	0.0532209	0.00140981	1.1852	1.0678	1.31551
rs2028150	0.166945	0.0532228	0.00170849	1.18169	1.06463	1.31162
rs2040792	0.170553	0.053201	0.00134676	1.18596	1.06852	1.3163
rs2056857	0.167522	0.0531079	0.00160849	1.18237	1.06548	1.31208
rs2066827	0.170351	0.0532146	0.00136851	1.18572	1.06828	1.31607
rs2115107	0.167267	0.0531753	0.00165766	1.18207	1.06507	1.31192
rs2169033	0.169377	0.0532238	0.00146079	1.18457	1.06722	1.31481
rs2188848	0.168967	0.0532118	0.0014965	1.18408	1.06681	1.31424
rs2197973	0.167478	0.0531972	0.00164252	1.18232	1.06525	1.31225
rs2237895	0.169041	0.0536185	0.00161792	1.18417	1.06604	1.31539
rs2237897	0.172859	0.0533185	0.00118693	1.1887	1.07074	1.31964
rs2252115	0.168448	0.0531818	0.00153808	1.18347	1.06632	1.31349
rs2257883	0.168816	0.0532788	0.0015321	1.1839	1.06651	1.31422
rs2269247	0.170933	0.0531769	0.0013071	1.18641	1.06898	1.31674
rs2280141	0.169562	0.0532661	0.00145602	1.18479	1.06733	1.31517
rs2282456	0.168372	0.0532099	0.0015546	1.18338	1.06618	1.31346
rs2283220	0.169591	0.053265	0.00145303	1.18482	1.06736	1.3152
rs2289739	0.16272	0.0528935	0.00209531	1.17671	1.06083	1.30525
rs2290203	0.168457	0.0532523	0.00155955	1.18348	1.06618	1.31368
rs2297508	0.170675	0.0532095	0.00133846	1.18611	1.06864	1.31649
rs231349	0.173724	0.0530729	0.00106298	1.18973	1.07219	1.32015
rs231361	0.163149	0.0531825	0.00215704	1.17721	1.06068	1.30654
rs2409742	0.170636	0.0532254	0.00134631	1.18606	1.06856	1.31648
rs2431115	0.16918	0.0532442	0.00148584	1.18433	1.06697	1.31461
rs244415	0.169587	0.0532545	0.00145019	1.18482	1.06738	1.31517
rs2453051	0.163706	0.0529378	0.00198533	1.17787	1.06178	1.30665
rs2456530	0.169073	0.0532463	0.00149681	1.18421	1.06685	1.31447
rs247975	0.167139	0.0530567	0.00163157	1.18192	1.06518	1.31145
rs2482506	0.166602	0.0530188	0.00167615	1.18128	1.06469	1.31064
rs2581787	0.168592	0.0532367	0.00154102	1.18364	1.06636	1.31382
rs2605281	0.170471	0.0532087	0.00135615	1.18586	1.06842	1.31622
rs2613499	0.166999	0.0531021	0.00166164	1.18175	1.06494	1.31138
rs2633311	0.169403	0.0532203	0.00145734	1.1846	1.06726	1.31484
rs2642588	0.167967	0.0532428	0.00160641	1.1829	1.06568	1.31301
rs2723065	0.165834	0.0531672	0.00181396	1.18038	1.06357	1.31002
rs2725370	0.171165	0.0531968	0.00129279	1.18669	1.06919	1.3171
rs2730827	0.171805	0.0531271	0.00122134	1.18745	1.07002	1.31776
rs2767036	0.168558	0.0532245	0.00154057	1.1836	1.06635	1.31374
rs2796441	0.163405	0.0531131	0.00209409	1.17751	1.0611	1.3067
rs279744	0.170538	0.0532278	0.0013557	1.18594	1.06845	1.31635
rs2820446	0.17373	0.0530951	0.00106767	1.18973	1.07215	1.32022
rs28642213	0.170473	0.053328	0.00139012	1.18587	1.06817	1.31653
rs28712435	0.170261	0.0532094	0.00137513	1.18561	1.06819	1.31594
rs2872246	0.169602	0.0532244	0.00143983	1.18483	1.06746	1.31511
rs28819812	0.168804	0.0532326	0.0015188	1.18389	1.06659	1.31408
rs2943650	0.170548	0.0534456	0.00141757	1.18595	1.06801	1.31693
rs3020781	0.168366	0.0531971	0.00155106	1.18337	1.0662	1.31342
rs303760	0.17061	0.0532145	0.00134557	1.18603	1.06856	1.31641
rs3130283	0.166985	0.0532053	0.00169811	1.18174	1.06471	1.31163
rs3130931	0.169527	0.0532614	0.00145791	1.18474	1.0673	1.31511
rs314879	0.167464	0.0531548	0.0016299	1.1823	1.06533	1.31212
rs3217792	0.17041	0.053322	0.00139414	1.18579	1.06812	1.31643
rs3217860	0.168436	0.0532442	0.00155902	1.18345	1.06618	1.31363
rs329122	0.169095	0.0532444	0.00149406	1.18423	1.06688	1.3145
rs340874	0.162676	0.053153	0.00220943	1.17666	1.06024	1.30585
rs34298980	0.172106	0.0531538	0.00120417	1.1878	1.07028	1.31823
rs34329895	0.168807	0.0532087	0.00151107	1.18389	1.06664	1.31403
rs34506349	0.166982	0.0530603	0.00164936	1.18173	1.06501	1.31125
rs34584161	0.167168	0.0532112	0.00168031	1.18195	1.06489	1.31188
rs34715063	0.175759	0.0531628	0.00094623	1.19215	1.07418	1.32307
rs348330	0.172128	0.0532371	0.00122395	1.18783	1.07013	1.31847
rs34845373	0.169956	0.0532316	0.00140916	1.18525	1.06782	1.3156
rs34855922	0.169377	0.0532623	0.00147244	1.18457	1.06714	1.31491
rs35251247	0.168375	0.0532256	0.00155927	1.18338	1.06615	1.3135
rs35753840	0.169966	0.0532166	0.00140391	1.18526	1.06786	1.31557
rs35895680	0.167257	0.0532537	0.00168514	1.18206	1.0649	1.31211
rs35901985	0.167953	0.0531579	0.00158037	1.18288	1.06584	1.31277
rs35999103	0.168869	0.0532315	0.00151212	1.18396	1.06666	1.31417
rs36111056	0.166754	0.0530402	0.001667	1.18146	1.06481	1.3109
rs362307	0.170467	0.0531992	0.00135389	1.18586	1.06844	1.31618
rs3744347	0.171208	0.0531469	0.00127561	1.18674	1.06934	1.31703
rs3747207	0.171936	0.0531807	0.0012248	1.1876	1.07005	1.31807
rs3751239	0.170151	0.0533059	0.00141302	1.18548	1.06788	1.31604
rs3753693	0.171636	0.0531165	0.00123221	1.18725	1.06986	1.31751
rs3755879	0.170747	0.0531996	0.00132941	1.18619	1.06874	1.31655
rs379417	0.167792	0.0531484	0.00159374	1.18269	1.06569	1.31254
rs3798519	0.17058	0.0532328	0.0013534	1.18599	1.06849	1.31642
rs3802219	0.171269	0.053204	0.00128591	1.18681	1.06928	1.31725
rs3811978	0.174101	0.0530694	0.00103579	1.19018	1.0726	1.32064
rs38221	0.170507	0.0532057	0.00135215	1.18591	1.06847	1.31625
rs3828242	0.169905	0.0532162	0.00140937	1.18519	1.0678	1.31549
rs3845281	0.167702	0.0532367	0.00163202	1.18258	1.06541	1.31265
rs3845843	0.168418	0.0532042	0.00154815	1.18343	1.06624	1.3135
rs3872707	0.170468	0.0532089	0.00135656	1.18586	1.06842	1.31621
rs3887925	0.167809	0.0532262	0.00161736	1.18271	1.06554	1.31276
rs3918298	0.174119	0.0529978	0.00101837	1.1902	1.07277	1.32048
rs39328	0.1727	0.0531297	0.00115189	1.18851	1.07097	1.31895
rs410150	0.171809	0.0530757	0.00120769	1.18745	1.07013	1.31763
rs41304257	0.168446	0.0532064	0.00154606	1.18346	1.06626	1.31355
rs4148856	0.167272	0.0531929	0.001663	1.18208	1.06504	1.31197
rs4237150	0.169161	0.0532508	0.00148967	1.18431	1.06693	1.3146
rs4238013	0.169682	0.0532689	0.00144557	1.18493	1.06745	1.31533
rs4279506	0.172975	0.0532347	0.00115695	1.18884	1.07104	1.31958
rs4281707	0.169926	0.0532466	0.00141629	1.18522	1.06776	1.3156
rs429358	0.170107	0.0532891	0.00141214	1.18543	1.06786	1.31594
rs4335	0.166029	0.0530401	0.00174659	1.18061	1.06404	1.30995
rs4382480	0.1702	0.0532277	0.00138588	1.18554	1.06809	1.31591
rs4397977	0.167415	0.0531142	0.00162163	1.18225	1.06536	1.31196
rs4479849	0.171855	0.0531319	0.00121859	1.18751	1.07006	1.31784
rs464605	0.171688	0.0532954	0.00127546	1.18731	1.06954	1.31804
rs4655617	0.168364	0.0531883	0.00154855	1.18337	1.06621	1.31339
rs4673712	0.169535	0.0532186	0.00144436	1.18475	1.0674	1.31501
rs4709746	0.169259	0.0532484	0.00147948	1.18443	1.06704	1.31472
rs4776970	0.167571	0.0531347	0.00161213	1.18243	1.06548	1.31221
rs4805881	0.168783	0.0532247	0.00151845	1.18386	1.06659	1.31404
rs4809906	0.169423	0.0532388	0.00146099	1.18462	1.06724	1.31491
rs4865796	0.166178	0.0531492	0.00176825	1.18078	1.06397	1.31042
rs4923543	0.168552	0.0532282	0.00154233	1.18359	1.06633	1.31374
rs4929965	0.169909	0.0533177	0.0014389	1.1852	1.06759	1.31576
rs4930726	0.168957	0.0532414	0.00150657	1.18407	1.06674	1.31431
rs4976033	0.169799	0.0532209	0.00142052	1.18507	1.06768	1.31536
rs501470	0.172617	0.0530696	0.00114329	1.18841	1.07101	1.31868
rs506597	0.16946	0.0532241	0.00145304	1.18467	1.06731	1.31492
rs529565	0.160645	0.0525893	0.00225277	1.17427	1.05926	1.30176
rs539515	0.167259	0.0531089	0.00163626	1.18206	1.0652	1.31174
rs55653563	0.17027	0.0532293	0.00137997	1.18563	1.06816	1.316
rs55691245	0.170329	0.0532516	0.00138115	1.18569	1.06818	1.31614
rs55812705	0.170966	0.0531699	0.00130231	1.18645	1.06903	1.31677
rs55857387	0.171097	0.053232	0.00130815	1.18661	1.06904	1.3171
rs56243018	0.173412	0.0530425	0.00107812	1.18936	1.07192	1.31966
rs56281442	0.169108	0.0532155	0.00148396	1.18425	1.06695	1.31444
rs56337234	0.169125	0.0532516	0.00149337	1.18427	1.06689	1.31456
rs56348580	0.16647	0.0532309	0.00176411	1.18113	1.06411	1.31102
rs56365443	0.17249	0.0530069	0.00113747	1.18826	1.071	1.31835
rs56392746	0.168499	0.0532243	0.00154644	1.18353	1.06628	1.31366
rs56823429	0.170082	0.0532525	0.00140377	1.1854	1.06791	1.31582
rs57235767	0.169518	0.0532392	0.00145215	1.18473	1.06734	1.31504
rs57286125	0.170757	0.0532501	0.00134266	1.1862	1.06864	1.3167
rs57327348	0.169589	0.0532314	0.0014431	1.18482	1.06743	1.31511
rs5758223	0.173631	0.0529989	0.00105241	1.18962	1.07224	1.31984
rs5762925	0.1715	0.0531248	0.00124555	1.18708	1.0697	1.31735
rs57767539	0.167364	0.0531299	0.00163225	1.18218	1.06527	1.31193
rs583769	0.171115	0.0531622	0.00128754	1.18663	1.06921	1.31694
rs58542926	0.172269	0.0532129	0.00120644	1.188	1.07033	1.31859
rs59944054	0.172363	0.0532235	0.0012017	1.18811	1.07041	1.31875
rs6011155	0.170313	0.0532227	0.00137424	1.18568	1.06822	1.31604
rs601945	0.166395	0.053181	0.001755	1.18104	1.06413	1.31079
rs60384372	0.172971	0.0530901	0.00112176	1.18883	1.07134	1.3192
rs6059662	0.169299	0.0532405	0.00147326	1.18447	1.0671	1.31476
rs6066138	0.169366	0.0532525	0.00147054	1.18455	1.06715	1.31487
rs6073143	0.169558	0.0532217	0.00144318	1.18478	1.06742	1.31505
rs61579137	0.171122	0.0531591	0.00128619	1.18663	1.06922	1.31694
rs61736066	0.167847	0.0531603	0.00159195	1.18276	1.06572	1.31264
rs61779284	0.161588	0.0530251	0.0023084	1.17538	1.05935	1.30411
rs61817176	0.169143	0.0532236	0.00148311	1.18429	1.06697	1.31451
rs62080313	0.165686	0.0530674	0.00179517	1.1802	1.06362	1.30957
rs62107261	0.165098	0.0531262	0.00188576	1.17951	1.06287	1.30895
rs62262091	0.173177	0.0530048	0.0010862	1.18908	1.07174	1.31925
rs62271373	0.167684	0.0531701	0.00161202	1.18256	1.06553	1.31245
rs62452060	0.170453	0.0532	0.00135528	1.18584	1.06842	1.31617
rs62492368	0.170649	0.0532092	0.00134065	1.18607	1.06861	1.31645
rs62618693	0.167639	0.0531866	0.00162211	1.18251	1.06545	1.31244
rs6495182	0.170003	0.0532361	0.00140617	1.18531	1.06786	1.31567
rs6538805	0.170473	0.0532163	0.0013581	1.18587	1.06841	1.31624
rs6545714	0.170077	0.0532432	0.00140152	1.1854	1.06793	1.31579
rs654629	0.170547	0.053204	0.00134812	1.18595	1.06851	1.3163
rs6558173	0.167092	0.0530519	0.00163492	1.18186	1.06514	1.31137
rs6565922	0.169672	0.0532259	0.00143379	1.18492	1.06753	1.31521
rs6567160	0.168706	0.0532437	0.00153189	1.18377	1.06646	1.31398
rs667920	0.170183	0.0532225	0.00138591	1.18552	1.06808	1.31587
rs66815886	0.169487	0.0532567	0.00146031	1.1847	1.06727	1.31504
rs6708643	0.171882	0.053185	0.00123026	1.18754	1.06998	1.31801
rs6710938	0.167346	0.0531607	0.0016443	1.18216	1.06519	1.31198
rs6714523	0.169154	0.0532196	0.00148082	1.1843	1.06699	1.31451
rs6715901	0.172154	0.0530614	0.00117685	1.18786	1.07053	1.31805
rs6716394	0.169287	0.0532213	0.00146858	1.18446	1.06713	1.31469
rs67232546	0.17198	0.0532251	0.0012328	1.18765	1.07	1.31825
rs6741676	0.17011	0.0532231	0.00139264	1.18544	1.06801	1.31578
rs676387	0.16761	0.053197	0.00162861	1.18247	1.06539	1.31242
rs6766859	0.166503	0.0530641	0.00170234	1.18117	1.06449	1.31063
rs6777684	0.166206	0.0532343	0.00179532	1.18082	1.06382	1.31068
rs6792892	0.168897	0.0532187	0.00150542	1.184	1.06672	1.31417
rs6813195	0.167298	0.0531688	0.00165212	1.18211	1.06512	1.31194
rs6821438	0.1677	0.0532079	0.00162274	1.18258	1.06547	1.31257
rs6835992	0.168264	0.0531904	0.00155926	1.18325	1.0661	1.31327
rs6870983	0.169057	0.0532144	0.00148854	1.18419	1.0669	1.31437
rs6885132	0.170869	0.0532327	0.001328	1.18634	1.0688	1.3168
rs6946660	0.168623	0.0532641	0.00154662	1.18367	1.06633	1.31393
rs697239	0.17428	0.0532142	0.0010564	1.19039	1.07249	1.32125
rs6975279	0.164641	0.0525923	0.00174499	1.17897	1.06349	1.30698
rs6976111	0.169983	0.0532219	0.00140387	1.18528	1.06787	1.31561
rs7029718	0.170665	0.053191	0.0013342	1.18609	1.06866	1.31642
rs712315	0.170519	0.0531976	0.00134882	1.18592	1.0685	1.31625
rs7124681	0.170841	0.0532275	0.00132905	1.1863	1.06878	1.31675
rs7132908	0.168485	0.0532119	0.00154389	1.18351	1.06629	1.31361
rs71372253	0.166424	0.0531195	0.00173023	1.18107	1.06429	1.31067
rs7147483	0.167889	0.0531822	0.00159475	1.18281	1.06572	1.31275
rs7156625	0.168114	0.0532476	0.00159287	1.18307	1.06582	1.31322
rs7163757	0.16945	0.0532512	0.0014622	1.18465	1.06724	1.31498
rs7178762	0.171499	0.0531756	0.00125908	1.18708	1.06959	1.31748
rs7224711	0.166368	0.0530084	0.00169801	1.18101	1.06446	1.31031
rs723355	0.170033	0.0532135	0.00139683	1.18534	1.06794	1.31565
rs7240767	0.169612	0.0532407	0.00144372	1.18485	1.06744	1.31517
rs7246440	0.167874	0.053154	0.00158714	1.18279	1.06576	1.31266
rs72631105	0.168542	0.0532563	0.0015522	1.18358	1.06626	1.3138
rs72692804	0.167266	0.0531152	0.00163765	1.18207	1.0652	1.31176
rs727734	0.169688	0.0532184	0.00143002	1.18494	1.06756	1.31521
rs72802365	0.18267	0.0523914	0.000489114	1.20042	1.08327	1.33024
rs72803684	0.167627	0.0531455	0.00160983	1.1825	1.06552	1.31231
rs72926932	0.171617	0.0532099	0.00125848	1.18722	1.06964	1.31773
rs730497	0.175561	0.0530521	0.000935579	1.19191	1.0742	1.32252
rs730831	0.166617	0.0530622	0.00168929	1.1813	1.06462	1.31078
rs73121277	0.168164	0.0531664	0.0015616	1.18313	1.06605	1.31307
rs73221116	0.167251	0.0531928	0.00166516	1.18205	1.06502	1.31194
rs73226260	0.175809	0.0529021	0.000889623	1.19221	1.07479	1.32246
rs74653713	0.169679	0.0532397	0.00143724	1.18492	1.06751	1.31525
rs74677818	0.169642	0.0532211	0.00143514	1.18488	1.06751	1.31516
rs75080135	0.168443	0.0531867	0.00154009	1.18346	1.0663	1.31349
rs75253922	0.170827	0.0532153	0.00132685	1.18629	1.06879	1.3167
rs7538321	0.169524	0.0532238	0.00144699	1.18474	1.06738	1.31501
rs75432112	0.171188	0.0532979	0.00131854	1.18671	1.069	1.31739
rs7546252	0.171345	0.0531466	0.00126413	1.1869	1.06949	1.3172
rs757110	0.16774	0.053325	0.00165738	1.18263	1.06526	1.31292
rs76263492	0.170955	0.0531763	0.00130503	1.18644	1.06901	1.31677
rs7633673	0.16691	0.0530923	0.00166781	1.18165	1.06487	1.31124
rs7645517	0.171529	0.0531849	0.00125907	1.18712	1.0696	1.31755
rs7645613	0.170224	0.0532177	0.0013808	1.18557	1.06814	1.31591
rs76549217	0.173205	0.0531579	0.0011208	1.18911	1.07145	1.31969
rs7659468	0.169163	0.0532426	0.00148697	1.18431	1.06695	1.31458
rs76675804	0.159159	0.0530593	0.0027029	1.17252	1.05671	1.30103
rs76789970	0.168302	0.0531945	0.00155667	1.18329	1.06614	1.31333
rs76895963	0.165312	0.0536164	0.00204764	1.17976	1.06207	1.31049
rs77136196	0.16975	0.0532595	0.00143645	1.18501	1.06754	1.3154
rs7719891	0.167594	0.0531737	0.00162252	1.18246	1.06543	1.31234
rs7732130	0.17167	0.0532584	0.00126704	1.18729	1.0696	1.31792
rs7752666	0.17063	0.0532116	0.00134296	1.18605	1.06859	1.31643
rs7758002	0.170326	0.0532219	0.00137283	1.18569	1.06824	1.31606
rs7758115	0.167918	0.053155	0.00158296	1.18284	1.06581	1.31272
rs77864822	0.170647	0.0532305	0.00134685	1.18607	1.06856	1.3165
rs78020297	0.167828	0.0532056	0.00160863	1.18273	1.06561	1.31273
rs7867635	0.165885	0.0530758	0.00177542	1.18044	1.06381	1.30985
rs7895872	0.169055	0.0532148	0.00148884	1.18419	1.0669	1.31437
rs79090772	0.170569	0.0532262	0.00135245	1.18598	1.06849	1.31639
rs7918400	0.164905	0.053193	0.00193438	1.17928	1.06252	1.30887
rs79310463	0.169945	0.0532335	0.00141077	1.18524	1.06781	1.31559
rs7941510	0.168821	0.053219	0.00151298	1.18391	1.06664	1.31407
rs79598313	0.169063	0.0532124	0.00148732	1.1842	1.06691	1.31437
rs79687284	0.169417	0.0532955	0.00147874	1.18461	1.06711	1.31505
rs7970687	0.168321	0.0532034	0.00155762	1.18332	1.06614	1.31337
rs7991679	0.166496	0.0530351	0.00169315	1.18116	1.06455	1.31055
rs8010382	0.170737	0.0532042	0.00133162	1.18618	1.06871	1.31655
rs80196932	0.170101	0.0532235	0.00139353	1.18543	1.068	1.31577
rs8043085	0.169796	0.0532379	0.00142578	1.18506	1.06764	1.3154
rs8054556	0.172844	0.0530972	0.00113298	1.18868	1.07119	1.31905
rs8056890	0.170403	0.053207	0.00136175	1.18578	1.06835	1.31612
rs8061528	0.169057	0.0532143	0.00148858	1.18419	1.0669	1.31437
rs8071043	0.171982	0.0532436	0.00123744	1.18766	1.06996	1.3183
rs8107527	0.168235	0.0532565	0.00158336	1.18321	1.06593	1.3134
rs8192675	0.170812	0.0532782	0.00134573	1.18627	1.06864	1.31684
rs827237	0.169505	0.0532258	0.00144932	1.18472	1.06735	1.31499
rs838720	0.169964	0.0532194	0.00140491	1.18526	1.06786	1.31557
rs853866	0.17033	0.0532045	0.0013675	1.1857	1.06828	1.31602
rs860262	0.166709	0.0533916	0.00179392	1.18141	1.06403	1.31174
rs893617	0.169818	0.053284	0.00143741	1.18509	1.06757	1.31555
rs917195	0.171395	0.0532094	0.00127677	1.18696	1.06941	1.31743
rs924753	0.169091	0.053222	0.0014876	1.18423	1.06692	1.31443
rs9308614	0.166261	0.0531568	0.00176149	1.18088	1.06404	1.31055
rs9316500	0.166664	0.0531795	0.00172445	1.18136	1.06442	1.31114
rs9319943	0.16669	0.0530345	0.00167194	1.18139	1.06475	1.3108
rs9379084	0.169482	0.0532697	0.00146472	1.18469	1.06724	1.31507
rs9384	0.169563	0.0532573	0.00145336	1.18479	1.06735	1.31515
rs9390022	0.16957	0.0532241	0.00144269	1.1848	1.06743	1.31507
rs945187	0.170244	0.05322	0.00137965	1.18559	1.06816	1.31595
rs9472139	0.167938	0.0531949	0.0015938	1.18286	1.06575	1.31285
rs9479	0.167526	0.0531242	0.00161335	1.18238	1.06546	1.31213
rs9505097	0.171584	0.0532014	0.0012589	1.18718	1.06963	1.31766
rs9515905	0.176208	0.0526886	0.000824815	1.19269	1.07566	1.32244
rs9537803	0.166477	0.0531002	0.00171769	1.18114	1.06439	1.31069
rs9563615	0.16948	0.0532644	0.00146331	1.18469	1.06725	1.31505
rs9587811	0.169213	0.0532191	0.00147504	1.18437	1.06706	1.31459
rs9687832	0.16853	0.0533232	0.00157477	1.18356	1.06611	1.31396
rs9814945	0.169158	0.0532149	0.00147903	1.18431	1.06701	1.3145
rs9828772	0.169986	0.0532364	0.00140783	1.18529	1.06785	1.31565
rs9859406	0.17245	0.0535187	0.00127195	1.18821	1.06989	1.31962
rs9872347	0.171365	0.0531495	0.0012632	1.18692	1.0695	1.31724
rs9873519	0.168928	0.0532391	0.00150871	1.18403	1.06671	1.31426
rs9913225	0.169448	0.0532209	0.00145321	1.18465	1.0673	1.3149
rs9927842	0.171365	0.0531449	0.00126196	1.18692	1.06951	1.31723
rs993380	0.166917	0.0530993	0.00166948	1.18166	1.06486	1.31126
All	0.169567	0.0531345	0.00141647	1.18479	1.06761	1.31483

## Sheet: Supplementary Table S7
Supplementary Table S7. Leave-one-out(LOO) test for the IVW method in the FinnGen and UK Biobank dataset.
SNP	Beta_LOO	SE_LOO	Pval_LOO	OR	95% lower CI	95% upper CI
rs10096633	0.124902	0.0370436	0.000746868	1.13304	1.05369	1.21836
rs10119430	0.126302	0.0368542	0.00061011	1.13463	1.05556	1.21962
rs10184004	0.121612	0.0371806	0.00107224	1.12932	1.04995	1.21469
rs10188334	0.121843	0.0371022	0.00102347	1.12958	1.05035	1.21478
rs10404726	0.122302	0.03709	0.000975682	1.1301	1.05086	1.21531
rs10408163	0.122467	0.0371155	0.000968181	1.13028	1.05098	1.21557
rs1042725	0.11991	0.0370405	0.0012068	1.1274	1.04845	1.21229
rs10440833	0.12807	0.0373737	0.00061085	1.13663	1.05635	1.22302
rs10750397	0.122186	0.0371424	0.00100304	1.12996	1.05063	1.21529
rs10773000	0.122205	0.0371133	0.000992138	1.12999	1.05071	1.21525
rs10808671	0.123683	0.0371465	0.000869722	1.13166	1.05219	1.21712
rs10811660	0.125422	0.0378292	0.000914885	1.13363	1.05261	1.22087
rs10818763	0.123307	0.0371379	0.000899394	1.13123	1.05181	1.21664
rs10830963	0.120697	0.0372504	0.00119471	1.12828	1.04884	1.21374
rs10844519	0.123019	0.03713	0.000922358	1.13091	1.05153	1.21628
rs10879261	0.122853	0.0371411	0.00094049	1.13072	1.05133	1.2161
rs10889560	0.124017	0.0371187	0.000834519	1.13203	1.0526	1.21746
rs10893829	0.122157	0.0371319	0.00100251	1.12993	1.05062	1.21523
rs10916780	0.124962	0.0370328	0.000739904	1.1331	1.05377	1.21841
rs10937721	0.126131	0.0372489	0.000708792	1.13443	1.05456	1.22035
rs10938398	0.121957	0.0371255	0.00101989	1.12971	1.05042	1.21497
rs10962	0.125632	0.0370781	0.000703289	1.13386	1.05439	1.21933
rs10993072	0.123958	0.0371355	0.000843853	1.13197	1.0525	1.21743
rs10998338	0.123563	0.0371345	0.000876482	1.13152	1.05209	1.21695
rs11042596	0.124882	0.0371044	0.000763538	1.13301	1.05354	1.21848
rs11046164	0.12253	0.0371082	0.000960123	1.13035	1.05106	1.21563
rs11048457	0.122247	0.0371286	0.000992929	1.13003	1.05072	1.21533
rs11063028	0.125712	0.0371148	0.000706302	1.13396	1.0544	1.21952
rs11078916	0.123717	0.0371383	0.000864551	1.1317	1.05225	1.21715
rs1109442	0.123773	0.0371248	0.000856114	1.13176	1.05233	1.21718
rs11096542	0.125542	0.0369764	0.000685831	1.13376	1.0545	1.21898
rs11108094	0.125684	0.0369384	0.000667672	1.13392	1.05473	1.21906
rs1111875	0.132647	0.0370612	0.00034472	1.14185	1.06184	1.22788
rs11155073	0.122212	0.0370065	0.000958452	1.12999	1.05093	1.215
rs11181613	0.125396	0.0370029	0.000701996	1.1336	1.05429	1.21887
rs11201992	0.124092	0.0371143	0.000827244	1.13212	1.05269	1.21754
rs11202627	0.123623	0.0371501	0.000875766	1.13159	1.05212	1.21706
rs112324411	0.125363	0.037099	0.000727147	1.13356	1.05406	1.21906
rs11240351	0.123739	0.0371349	0.000861768	1.13172	1.05228	1.21716
rs112515915	0.124062	0.0371207	0.000831359	1.13209	1.05264	1.21752
rs11257655	0.11971	0.037199	0.00129044	1.12717	1.04791	1.21242
rs11258422	0.124404	0.0370998	0.000798765	1.13247	1.05305	1.21789
rs1127215	0.123128	0.037154	0.000919781	1.13103	1.05159	1.21647
rs113135335	0.12468	0.0371107	0.000780362	1.13279	1.05332	1.21825
rs113414093	0.12198	0.0370857	0.00100491	1.12973	1.05053	1.21491
rs114136102	0.122762	0.0371196	0.000942332	1.13062	1.05128	1.21594
rs11496066	0.124034	0.0371969	0.000854467	1.13205	1.05246	1.21767
rs11561066	0.123249	0.0371283	0.000901671	1.13117	1.05177	1.21655
rs11583755	0.122584	0.0371331	0.000962706	1.13041	1.05106	1.21575
rs11602873	0.12691	0.0372138	0.000648911	1.13532	1.05545	1.22122
rs11614914	0.121684	0.0370898	0.00103512	1.1294	1.05021	1.21456
rs11616380	0.124914	0.0372276	0.000792506	1.13305	1.05332	1.21882
rs11646052	0.12396	0.0371206	0.000839679	1.13197	1.05254	1.2174
rs11651755	0.130001	0.0368547	0.000419688	1.13883	1.05947	1.22414
rs11680058	0.124195	0.0371323	0.00082384	1.13224	1.05276	1.21771
rs116861182	0.123753	0.0371267	0.000858334	1.13174	1.05231	1.21716
rs11688682	0.123997	0.0371523	0.000845233	1.13201	1.05251	1.21752
rs11699802	0.120495	0.0370053	0.00112933	1.12805	1.04913	1.21291
rs117001013	0.123419	0.0371434	0.000891256	1.13136	1.05192	1.21679
rs11708067	0.119343	0.0370965	0.00129495	1.12676	1.04774	1.21173
rs117316450	0.125301	0.0370355	0.000716302	1.13349	1.05413	1.21883
rs117483894	0.123925	0.0371407	0.000848033	1.13193	1.05246	1.2174
rs11759026	0.126225	0.0371221	0.000673201	1.13454	1.05492	1.22016
rs11842871	0.123895	0.0371406	0.000850384	1.1319	1.05243	1.21737
rs11870735	0.123273	0.037127	0.000899233	1.13119	1.0518	1.21658
rs11926707	0.120315	0.0383973	0.00172779	1.12785	1.04609	1.21601
rs11998023	0.124111	0.0371155	0.000826063	1.13214	1.05271	1.21757
rs12001437	0.122308	0.0371089	0.000981031	1.1301	1.05082	1.21536
rs12056338	0.124745	0.0370925	0.000770811	1.13286	1.05342	1.21829
rs12185519	0.12299	0.0371296	0.000924796	1.13087	1.0515	1.21624
rs12187734	0.123901	0.0371288	0.000846738	1.1319	1.05246	1.21735
rs12192275	0.125887	0.0370523	0.00067996	1.13415	1.05471	1.21958
rs12380322	0.123786	0.0371416	0.00085974	1.13177	1.05231	1.21724
rs12419690	0.123955	0.0371279	0.00084202	1.13196	1.05252	1.21741
rs12422600	0.122623	0.037106	0.00095092	1.13046	1.05116	1.21574
rs12454712	0.121861	0.0371155	0.001026	1.1296	1.05034	1.21483
rs12505942	0.124727	0.0370823	0.000769537	1.13284	1.05342	1.21824
rs12539264	0.121337	0.0369624	0.00102819	1.129	1.0501	1.21383
rs1260326	0.119811	0.0371159	0.00124656	1.12728	1.04819	1.21235
rs12603589	0.123475	0.037157	0.000890385	1.13142	1.05195	1.21689
rs12625671	0.120989	0.0370806	0.00110291	1.12861	1.0495	1.21369
rs12640250	0.122858	0.0371383	0.000939243	1.13072	1.05134	1.2161
rs12719778	0.12359	0.0371497	0.000878467	1.13155	1.05209	1.21702
rs12789028	0.121495	0.0370579	0.00104358	1.12918	1.05007	1.21425
rs12883788	0.12569	0.0370233	0.000686559	1.13393	1.05456	1.21927
rs12910361	0.13411	0.0365863	0.000246785	1.14352	1.06439	1.22853
rs12918782	0.122185	0.0370665	0.000979434	1.12996	1.05078	1.21511
rs12920022	0.123743	0.0371208	0.000857584	1.13172	1.05231	1.21713
rs1296328	0.12318	0.0371489	0.000913665	1.13109	1.05166	1.21652
rs12986742	0.124433	0.0371174	0.000801089	1.13251	1.05304	1.21797
rs12992995	0.122194	0.0370805	0.000982945	1.12997	1.05076	1.21515
rs13024606	0.123187	0.0371327	0.000908345	1.1311	1.0517	1.21649
rs13041756	0.123336	0.0371388	0.000897076	1.13127	1.05184	1.21668
rs13085136	0.120626	0.0370154	0.00111877	1.1282	1.04925	1.2131
rs13094957	0.125062	0.0371645	0.000765186	1.13322	1.05361	1.21885
rs13099581	0.123778	0.0371347	0.000858474	1.13176	1.05232	1.21721
rs1316776	0.124562	0.0371541	0.000800652	1.13265	1.0531	1.21821
rs13237518	0.122782	0.0371196	0.00094051	1.13064	1.0513	1.21596
rs13262861	0.12023	0.037179	0.0012215	1.12776	1.0485	1.213
rs13266634	0.118606	0.0372774	0.00146408	1.12593	1.0466	1.21127
rs13268508	0.1217	0.0371096	0.00103997	1.12942	1.05018	1.21462
rs13406280	0.122729	0.0371148	0.000943888	1.13058	1.05125	1.21589
rs13415288	0.123871	0.0371224	0.000847406	1.13187	1.05244	1.21729
rs13426680	0.122862	0.0371548	0.000943812	1.13073	1.05131	1.21614
rs13434089	0.124741	0.0371369	0.000782414	1.13285	1.05333	1.21839
rs1408579	0.124351	0.037109	0.000805289	1.13241	1.05297	1.21785
rs1412234	0.123438	0.0371568	0.000893442	1.13138	1.05191	1.21685
rs1421085	0.116802	0.0373548	0.001767	1.1239	1.04455	1.20927
rs1426371	0.124433	0.0371301	0.000804373	1.13251	1.05302	1.218
rs1431819	0.125351	0.0370033	0.000705164	1.13355	1.05424	1.21881
rs145904381	0.124885	0.037028	0.000744311	1.13302	1.0537	1.2183
rs1470560	0.123113	0.0371264	0.000913023	1.13101	1.05163	1.21638
rs149027146	0.123998	0.0371327	0.000839811	1.13201	1.05255	1.21747
rs149336329	0.124417	0.0371048	0.000799084	1.13249	1.05305	1.21792
rs152839	0.122803	0.0371154	0.000937348	1.13066	1.05133	1.21598
rs1561927	0.126247	0.0369329	0.000630191	1.13456	1.05534	1.21974
rs1562396	0.124333	0.0371753	0.000824324	1.13239	1.05282	1.21798
rs1567353	0.124082	0.037116	0.000828524	1.13211	1.05268	1.21754
rs1641523	0.122357	0.0371562	0.000991128	1.13016	1.05078	1.21553
rs1650505	0.123552	0.0371438	0.000880036	1.13151	1.05206	1.21696
rs16881572	0.12432	0.0370822	0.00080073	1.13238	1.053	1.21775
rs17013314	0.122647	0.0371246	0.000954345	1.13049	1.05115	1.21581
rs17035289	0.12206	0.0371042	0.00100314	1.12982	1.05057	1.21505
rs17036160	0.122169	0.0372342	0.00103406	1.12994	1.05042	1.21549
rs17122772	0.124126	0.0371219	0.000826567	1.13216	1.05271	1.2176
rs17168486	0.122054	0.0371637	0.00102268	1.12981	1.05044	1.21518
rs17250977	0.124267	0.0371353	0.000818893	1.13232	1.05283	1.21781
rs17265513	0.123792	0.0371293	0.000855846	1.13178	1.05234	1.21721
rs17439448	0.124307	0.0370929	0.000804539	1.13236	1.05296	1.21776
rs174541	0.126551	0.0368379	0.00059177	1.13491	1.05585	1.21988
rs17662402	0.1239	0.0371304	0.000847241	1.1319	1.05245	1.21735
rs17684074	0.123361	0.0371397	0.000895243	1.13129	1.05187	1.21671
rs177045	0.124832	0.0371104	0.00076877	1.13296	1.05348	1.21844
rs17772814	0.122412	0.0371432	0.000981869	1.13022	1.05086	1.21557
rs17791513	0.122577	0.0371837	0.0009789	1.13041	1.05095	1.21587
rs17810376	0.123622	0.0371299	0.000870188	1.13159	1.05216	1.21701
rs17819328	0.126026	0.0371427	0.000691277	1.13431	1.05467	1.21997
rs1800574	0.125207	0.037144	0.000749389	1.13338	1.0538	1.21897
rs1800961	0.127388	0.0371218	0.000600012	1.13586	1.05615	1.22158
rs1801645	0.121342	0.0370431	0.00105401	1.12901	1.04994	1.21403
rs1815591	0.12367	0.0371392	0.00086878	1.13164	1.05219	1.21709
rs184509201	0.124158	0.0371819	0.000840185	1.13219	1.05262	1.21779
rs187653072	0.122525	0.0371323	0.000967934	1.13035	1.051	1.21568
rs1929883	0.123129	0.0371474	0.000917702	1.13103	1.05161	1.21645
rs197374	0.122221	0.0370783	0.000979655	1.13	1.0508	1.21518
rs1996617	0.124814	0.0370725	0.00076054	1.13294	1.05354	1.21832
rs2028150	0.121607	0.0371285	0.00105545	1.12931	1.05005	1.21456
rs2040792	0.122485	0.0371033	0.000962791	1.1303	1.05102	1.21556
rs2056857	0.122779	0.0371135	0.000938933	1.13064	1.05131	1.21595
rs2066827	0.12321	0.0371335	0.00090651	1.13112	1.05172	1.21652
rs2115107	0.121126	0.0370474	0.00107744	1.12877	1.04971	1.21378
rs2169033	0.122004	0.0370678	0.000996964	1.12976	1.05059	1.21489
rs2188848	0.123382	0.0371293	0.000890445	1.13132	1.05191	1.21672
rs2197973	0.12268	0.0371406	0.000956151	1.13052	1.05115	1.21589
rs2237895	0.124324	0.0374116	0.000890093	1.13238	1.05232	1.21854
rs2237897	0.122477	0.0372874	0.00102097	1.13029	1.05063	1.21599
rs2252115	0.124069	0.037113	0.000828723	1.13209	1.05267	1.21751
rs2257883	0.124878	0.0371495	0.000775196	1.13301	1.05344	1.21859
rs2269247	0.124157	0.0371228	0.000824352	1.13219	1.05274	1.21764
rs2280141	0.122536	0.0371506	0.000972566	1.13036	1.05098	1.21574
rs2282456	0.122569	0.0371244	0.000961406	1.1304	1.05107	1.21572
rs2283220	0.123004	0.0371647	0.000933948	1.13089	1.05144	1.21634
rs2289739	0.12177	0.0371383	0.00104239	1.12949	1.0502	1.21478
rs2290203	0.123449	0.0371637	0.000894505	1.13139	1.05191	1.21688
rs2297508	0.124182	0.0371261	0.00082316	1.13222	1.05276	1.21768
rs231349	0.127625	0.036902	0.000543227	1.13613	1.05685	1.22135
rs231361	0.121948	0.0372139	0.00104937	1.1297	1.05023	1.21517
rs2409742	0.124038	0.0371376	0.000837934	1.13206	1.05258	1.21753
rs2431115	0.123152	0.0371479	0.000915838	1.13106	1.05163	1.21648
rs244415	0.123079	0.0371532	0.00092388	1.13097	1.05154	1.2164
rs2453051	0.12108	0.0370999	0.00110004	1.12871	1.04955	1.21385
rs2456530	0.12283	0.0371375	0.000941569	1.13069	1.05131	1.21606
rs247975	0.123213	0.0371278	0.00090461	1.13113	1.05174	1.21651
rs2482506	0.121109	0.0369784	0.0010561	1.12875	1.04983	1.21359
rs2581787	0.123535	0.0371497	0.00088318	1.13149	1.05203	1.21695
rs2605281	0.124887	0.037068	0.000754039	1.13302	1.05362	1.2184
rs2613499	0.122569	0.037109	0.000956735	1.1304	1.0511	1.21568
rs2633311	0.124519	0.0370899	0.000787283	1.1326	1.05319	1.21801
rs2642588	0.126025	0.037068	0.000674298	1.13431	1.05482	1.21979
rs2723065	0.122539	0.0371584	0.000974641	1.13036	1.05096	1.21576
rs2725370	0.125288	0.0370619	0.00072348	1.13348	1.05406	1.21888
rs2730827	0.124532	0.0371017	0.000789389	1.13262	1.05318	1.21805
rs2767036	0.124195	0.0371339	0.000824298	1.13224	1.05276	1.21772
rs2796441	0.119002	0.0370489	0.00131806	1.12637	1.04748	1.21121
rs279744	0.124263	0.0371321	0.000818375	1.13231	1.05283	1.21779
rs2820446	0.12387	0.0371559	0.000856697	1.13187	1.05237	1.21737
rs28642213	0.123699	0.0372168	0.000888153	1.13168	1.05206	1.21731
rs28712435	0.125134	0.0370306	0.000726961	1.1333	1.05396	1.21861
rs2872246	0.12353	0.0371335	0.000879013	1.13148	1.05206	1.21691
rs28819812	0.124742	0.0371059	0.000774436	1.13286	1.05339	1.21832
rs291367	0.125903	0.0369608	0.000658266	1.13417	1.05491	1.21938
rs2943650	0.127053	0.0372484	0.000647321	1.13548	1.05553	1.22148
rs3020781	0.124273	0.0371167	0.000813434	1.13233	1.05288	1.21777
rs303760	0.123598	0.0371392	0.000874838	1.13156	1.05212	1.217
rs3130283	0.120636	0.0370529	0.00113081	1.12821	1.04918	1.2132
rs3130931	0.123117	0.0371568	0.000921564	1.13102	1.05158	1.21646
rs314879	0.121801	0.0370674	0.00101649	1.12953	1.05038	1.21465
rs3217792	0.123675	0.0371469	0.000870481	1.13165	1.05218	1.21711
rs3217860	0.123226	0.0371595	0.000912709	1.13114	1.05168	1.2166
rs329122	0.123861	0.0371466	0.000854866	1.13186	1.05238	1.21734
rs340874	0.124139	0.0372162	0.000851074	1.13217	1.05253	1.21784
rs34298980	0.125101	0.0370906	0.000743959	1.13326	1.0538	1.21872
rs34329895	0.122851	0.03712	0.000934413	1.13072	1.05137	1.21605
rs34506349	0.123815	0.0371325	0.00085481	1.13181	1.05236	1.21725
rs34584161	0.123011	0.0371601	0.000931969	1.1309	1.05146	1.21634
rs34715063	0.126121	0.0371496	0.000686439	1.13442	1.05475	1.2201
rs348330	0.124556	0.0371619	0.000803099	1.13265	1.05308	1.21822
rs34845373	0.123829	0.0371364	0.000854733	1.13182	1.05237	1.21728
rs34855922	0.123477	0.0371638	0.000892143	1.13142	1.05194	1.21691
rs35251247	0.121909	0.0371053	0.00101803	1.12965	1.05041	1.21487
rs35753840	0.124024	0.0371175	0.000833648	1.13204	1.05261	1.21747
rs35895680	0.121615	0.0371464	0.00106059	1.12932	1.05002	1.21461
rs35901985	0.12249	0.037097	0.000960329	1.13031	1.05104	1.21555
rs35999103	0.12247	0.0371279	0.000971714	1.13028	1.05095	1.2156
rs36111056	0.120555	0.0368584	0.00107258	1.12812	1.0495	1.21264
rs362307	0.122961	0.0371212	0.000924927	1.13084	1.05148	1.21618
rs3744347	0.123662	0.0371298	0.000866841	1.13163	1.0522	1.21706
rs3747207	0.126023	0.0370418	0.000668519	1.13431	1.05487	1.21972
rs3751239	0.125967	0.0371362	0.000693795	1.13424	1.05462	1.21988
rs3753693	0.124491	0.0370945	0.000790603	1.13257	1.05315	1.21798
rs3755879	0.123994	0.0371264	0.000838461	1.13201	1.05256	1.21745
rs379417	0.122873	0.0371257	0.000934079	1.13074	1.05138	1.21609
rs3798519	0.123843	0.0371493	0.000857086	1.13184	1.05236	1.21733
rs3802219	0.123729	0.0371426	0.000864804	1.13171	1.05225	1.21717
rs3811978	0.124184	0.03715	0.000829472	1.13222	1.05271	1.21774
rs38221	0.123781	0.0371288	0.000856591	1.13177	1.05233	1.2172
rs3828242	0.12468	0.0370725	0.000770585	1.13279	1.0534	1.21816
rs3845281	0.124544	0.0371375	0.000797731	1.13263	1.05312	1.21815
rs3845843	0.122818	0.037126	0.00093915	1.13068	1.05133	1.21602
rs3872707	0.123934	0.0371254	0.000843023	1.13194	1.0525	1.21738
rs3887925	0.121065	0.0370762	0.00109351	1.1287	1.04959	1.21377
rs3918298	0.126243	0.0368698	0.000617021	1.13456	1.05546	1.21958
rs39328	0.123867	0.0371474	0.000854616	1.13187	1.05238	1.21735
rs410150	0.124345	0.0371032	0.000804255	1.13241	1.05298	1.21783
rs41304257	0.122705	0.0371223	0.000948348	1.13055	1.05121	1.21588
rs4148856	0.121721	0.0371002	0.00103491	1.12944	1.05022	1.21463
rs4237150	0.12326	0.0371533	0.000907924	1.13118	1.05173	1.21663
rs4238013	0.12398	0.0371643	0.000849905	1.13199	1.05247	1.21753
rs4281707	0.123372	0.0371486	0.000896833	1.1313	1.05186	1.21675
rs429358	0.121437	0.0371518	0.00108052	1.12912	1.04982	1.21441
rs4335	0.122772	0.0371312	0.000944874	1.13063	1.05127	1.21598
rs4382480	0.123392	0.0371406	0.000892831	1.13133	1.0519	1.21675
rs4397977	0.122611	0.0371084	0.000952763	1.13044	1.05114	1.21573
rs4479849	0.124589	0.0371028	0.000785225	1.13268	1.05324	1.21812
rs464605	0.122898	0.0372052	0.000955758	1.13077	1.05125	1.21631
rs4655617	0.122116	0.0370733	0.000988066	1.12988	1.0507	1.21504
rs4673712	0.123138	0.0371239	0.000910063	1.13104	1.05167	1.21641
rs4709746	0.123551	0.0371431	0.000879917	1.13151	1.05206	1.21695
rs4776970	0.123153	0.0371305	0.000910681	1.13106	1.05167	1.21644
rs4805881	0.12251	0.0371217	0.000966041	1.13033	1.05101	1.21564
rs4809906	0.123189	0.0371407	0.000910497	1.1311	1.05168	1.21651
rs4865796	0.120757	0.0370644	0.00112189	1.12835	1.04929	1.21337
rs4923543	0.120656	0.0370101	0.00111385	1.12824	1.04929	1.21312
rs4929965	0.12232	0.0371885	0.00100477	1.13012	1.05067	1.21557
rs4930726	0.123545	0.0371476	0.000881707	1.1315	1.05204	1.21696
rs4976033	0.12463	0.0370849	0.000777544	1.13273	1.05332	1.21813
rs501470	0.126294	0.0369389	0.000628546	1.13462	1.05537	1.21981
rs506597	0.125084	0.0370632	0.000738496	1.13324	1.05384	1.21863
rs529565	0.111674	0.0356557	0.00173611	1.11815	1.04267	1.19909
rs539515	0.120732	0.0368885	0.00106452	1.12832	1.04962	1.21292
rs55653563	0.123643	0.0371409	0.000871502	1.13161	1.05216	1.21706
rs55691245	0.124821	0.0371187	0.000771682	1.13295	1.05345	1.21844
rs55812705	0.123641	0.0371278	0.000867987	1.13161	1.05219	1.21703
rs55857387	0.123871	0.0371448	0.000853572	1.13187	1.05239	1.21735
rs56243018	0.125451	0.0370472	0.000708523	1.13366	1.05426	1.21904
rs56281442	0.122575	0.0371019	0.00095403	1.1304	1.05112	1.21567
rs56337234	0.123548	0.0371529	0.00088293	1.1315	1.05204	1.21697
rs56348580	0.122672	0.0371735	0.00096691	1.13051	1.05107	1.21596
rs56365443	0.123607	0.0371297	0.000871369	1.13157	1.05215	1.21699
rs56392746	0.121386	0.0370543	0.00105329	1.12906	1.04997	1.21411
rs56823429	0.123043	0.0371542	0.00092734	1.13093	1.0515	1.21636
rs57235767	0.122245	0.0371187	0.000990016	1.13003	1.05074	1.21531
rs57286125	0.124812	0.0371319	0.000775724	1.13294	1.05341	1.21846
rs57327348	0.123839	0.0371346	0.000853368	1.13183	1.05238	1.21729
rs5758223	0.124936	0.0370999	0.000758344	1.13308	1.05361	1.21854
rs5762925	0.122854	0.0371177	0.000933499	1.13072	1.05138	1.21605
rs57767539	0.121703	0.0370071	0.00100674	1.12942	1.0504	1.21438
rs583769	0.123007	0.0371253	0.000922028	1.13089	1.05153	1.21625
rs58542926	0.123632	0.0371614	0.000878189	1.1316	1.05211	1.2171
rs59944054	0.124853	0.037146	0.000776191	1.13298	1.05343	1.21855
rs6011155	0.124053	0.0371294	0.000834516	1.13208	1.05262	1.21753
rs601945	0.123708	0.0371573	0.000870623	1.13169	1.0522	1.21718
rs60384372	0.125519	0.0370595	0.000706746	1.13374	1.05431	1.21915
rs6059662	0.123342	0.0371414	0.000897309	1.13127	1.05184	1.2167
rs6066138	0.123477	0.0371497	0.000888081	1.13142	1.05197	1.21688
rs6073143	0.123439	0.0371319	0.000886252	1.13138	1.05197	1.21679
rs61579137	0.123467	0.0371304	0.000883496	1.13141	1.052	1.21682
rs61736066	0.123875	0.0371326	0.000849861	1.13187	1.05242	1.21732
rs61779284	0.121461	0.0371717	0.00108482	1.12914	1.0498	1.21448
rs61817176	0.124084	0.037124	0.000830511	1.13211	1.05266	1.21756
rs62080313	0.121479	0.0370658	0.00104775	1.12917	1.05004	1.21425
rs62107261	0.121601	0.0370931	0.00104447	1.1293	1.05011	1.21446
rs62262091	0.125224	0.0370629	0.000728304	1.1334	1.05399	1.2188
rs62271373	0.123078	0.0371313	0.000917527	1.13097	1.05159	1.21635
rs62452060	0.122443	0.0371002	0.000965688	1.13025	1.05098	1.2155
rs62492368	0.124363	0.0371179	0.000806665	1.13243	1.05297	1.21788
rs62618693	0.124079	0.0371256	0.00083132	1.13211	1.05265	1.21756
rs6495182	0.123083	0.0371387	0.000919249	1.13098	1.05158	1.21637
rs6538805	0.122946	0.0371328	0.000929742	1.13082	1.05144	1.21619
rs6545714	0.122292	0.0371262	0.000987898	1.13008	1.05077	1.21538
rs654629	0.12466	0.0370876	0.000775973	1.13276	1.05334	1.21817
rs6558173	0.12358	0.037129	0.000873473	1.13154	1.05212	1.21696
rs6565922	0.124105	0.0371223	0.000828388	1.13213	1.05269	1.21758
rs6567160	0.124503	0.03713	0.000798938	1.13259	1.05309	1.21808
rs667920	0.124323	0.0371069	0.000806896	1.13238	1.05295	1.21781
rs66815886	0.124185	0.0371436	0.000827682	1.13222	1.05273	1.21773
rs6708643	0.126276	0.0370166	0.000646443	1.1346	1.05519	1.21997
rs6710938	0.122686	0.037128	0.000951759	1.13053	1.05118	1.21587
rs6714523	0.124634	0.0370883	0.000778069	1.13273	1.05331	1.21814
rs6715901	0.124116	0.0371168	0.000826041	1.13215	1.05271	1.21758
rs6716394	0.123447	0.0371325	0.000885745	1.13139	1.05197	1.2168
rs67232546	0.126627	0.0370245	0.000626006	1.13499	1.05555	1.22042
rs6741676	0.123592	0.0371343	0.000873986	1.13155	1.05212	1.21698
rs676387	0.123579	0.0371457	0.000878223	1.13154	1.05209	1.217
rs6766859	0.12281	0.0371283	0.000940578	1.13067	1.05131	1.21602
rs6777684	0.121997	0.0371699	0.00103026	1.12975	1.05037	1.21513
rs6792892	0.122246	0.0370954	0.000982639	1.13003	1.05079	1.21525
rs6813195	0.124158	0.0371389	0.000828563	1.13219	1.05271	1.21768
rs6821438	0.121781	0.0371031	0.00102988	1.12951	1.05028	1.21471
rs6835992	0.122697	0.0371165	0.000947317	1.13054	1.05122	1.21585
rs6870983	0.123045	0.0371244	0.000918413	1.13094	1.05157	1.21629
rs6885132	0.123081	0.0371552	0.000924257	1.13098	1.05154	1.21641
rs6946660	0.122855	0.0371612	0.000946365	1.13072	1.05129	1.21615
rs697239	0.124373	0.0371963	0.000826703	1.13244	1.05282	1.21808
rs6975279	0.120851	0.0368933	0.00105406	1.12846	1.04974	1.21308
rs6976111	0.122182	0.0370909	0.000987272	1.12996	1.05073	1.21517
rs7029718	0.124696	0.0370762	0.000770312	1.1328	1.0534	1.21819
rs712315	0.122283	0.0370802	0.000974473	1.13007	1.05086	1.21526
rs7124681	0.122303	0.0371271	0.000987106	1.1301	1.05078	1.2154
rs7132908	0.123229	0.0371379	0.000906145	1.13114	1.05173	1.21655
rs71372253	0.121925	0.037089	0.00101128	1.12967	1.05046	1.21485
rs7147483	0.123062	0.0371365	0.000920488	1.13095	1.05156	1.21634
rs7156625	0.122076	0.0371428	0.00101386	1.12984	1.05051	1.21516
rs7163757	0.122956	0.0371492	0.000933702	1.13083	1.05142	1.21624
rs7178762	0.123026	0.037137	0.000923764	1.13091	1.05152	1.2163
rs7224711	0.122745	0.0371187	0.000943621	1.1306	1.05126	1.21592
rs723355	0.123477	0.0371298	0.000882401	1.13142	1.05201	1.21683
rs7240767	0.124218	0.0371335	0.000822316	1.13226	1.05278	1.21774
rs7246440	0.121947	0.0370597	0.000999914	1.12969	1.05055	1.21481
rs72631105	0.124515	0.0371554	0.000804594	1.1326	1.05305	1.21816
rs72692804	0.122113	0.0370673	0.000986487	1.12988	1.0507	1.21503
rs727734	0.123709	0.0371269	0.000862057	1.13169	1.05226	1.21711
rs72802365	0.133882	0.0364598	0.000240616	1.14326	1.06441	1.22795
rs72803684	0.122597	0.0371049	0.000952975	1.13043	1.05114	1.2157
rs72926932	0.125662	0.0370942	0.000704922	1.1339	1.05439	1.21941
rs730497	0.125567	0.0371116	0.000715682	1.13379	1.05425	1.21933
rs730831	0.121862	0.0371045	0.00102242	1.1296	1.05036	1.21481
rs73121277	0.122448	0.0370969	0.000964201	1.13026	1.051	1.2155
rs73221116	0.121002	0.0370813	0.00110182	1.12863	1.04951	1.21371
rs73226260	0.128086	0.0368106	0.000502184	1.13665	1.05753	1.22169
rs74653713	0.123332	0.0371606	0.00090372	1.13126	1.05179	1.21673
rs74677818	0.123607	0.0371247	0.00087002	1.13157	1.05216	1.21698
rs75080135	0.124768	0.0370814	0.000766254	1.13289	1.05347	1.21829
rs75253922	0.123905	0.0371321	0.000847259	1.13191	1.05246	1.21736
rs7538321	0.124004	0.0371203	0.00083599	1.13202	1.05258	1.21745
rs75432112	0.124842	0.0371773	0.000785057	1.13297	1.05335	1.21861
rs7546252	0.124068	0.0371191	0.000830466	1.13209	1.05265	1.21753
rs757110	0.121861	0.0372053	0.00105526	1.1296	1.05016	1.21505
rs76263492	0.123687	0.037125	0.00086335	1.13166	1.05224	1.21708
rs7633673	0.122582	0.0371097	0.00095575	1.13041	1.05111	1.2157
rs7645517	0.123422	0.0371358	0.000888865	1.13136	1.05194	1.21678
rs7645613	0.122293	0.0371051	0.000981269	1.13008	1.05082	1.21533
rs76549217	0.122128	0.0371179	0.00100086	1.1299	1.05062	1.21516
rs7659468	0.123263	0.0371253	0.000899586	1.13118	1.05179	1.21656
rs76675804	0.120942	0.0371697	0.00113881	1.12856	1.04926	1.21385
rs76789970	0.122009	0.0370792	0.00100009	1.12976	1.05057	1.21493
rs76895963	0.127428	0.0375302	0.000685415	1.1359	1.05535	1.22261
rs77136196	0.124127	0.0371364	0.000830427	1.13216	1.05268	1.21764
rs7719891	0.121497	0.0370666	0.00104614	1.12919	1.05006	1.21428
rs7732130	0.124167	0.0371652	0.000834942	1.1322	1.05266	1.21776
rs7752666	0.123935	0.037134	0.000845346	1.13194	1.05248	1.2174
rs7758002	0.123742	0.0371371	0.000862131	1.13172	1.05227	1.21717
rs7758115	0.121558	0.037008	0.00102108	1.12926	1.05024	1.21421
rs77864822	0.125409	0.037102	0.000724541	1.13361	1.0541	1.21912
rs78020297	0.124684	0.0371175	0.000781745	1.13279	1.05331	1.21827
rs7867635	0.121421	0.03708	0.00105823	1.1291	1.04995	1.21421
rs7895872	0.123664	0.0371295	0.000866506	1.13164	1.05221	1.21706
rs79090772	0.122769	0.037127	0.000943892	1.13062	1.05127	1.21597
rs7918400	0.119439	0.0370701	0.0012731	1.12686	1.04789	1.21179
rs79310463	0.124057	0.0371393	0.00083684	1.13208	1.0526	1.21756
rs7941510	0.122936	0.0371302	0.000929796	1.13081	1.05144	1.21618
rs79598313	0.123244	0.0371331	0.000903456	1.13116	1.05176	1.21656
rs79687284	0.121219	0.0371009	0.00108589	1.12887	1.0497	1.21402
rs7970687	0.123793	0.0371351	0.000857325	1.13178	1.05233	1.21723
rs7991679	0.122832	0.0371277	0.00093843	1.13069	1.05134	1.21604
rs8010382	0.123694	0.0371364	0.000865935	1.13167	1.05222	1.21711
rs80196932	0.123376	0.0371398	0.000893962	1.13131	1.05188	1.21673
rs8043085	0.124246	0.0371302	0.000819198	1.13229	1.05282	1.21777
rs8054556	0.12347	0.0371455	0.000887497	1.13142	1.05197	1.21686
rs8056890	0.122441	0.0371006	0.000965991	1.13025	1.05098	1.2155
rs8061528	0.123489	0.0371298	0.000881411	1.13144	1.05202	1.21685
rs8071043	0.122684	0.0371689	0.000964426	1.13053	1.0511	1.21596
rs8107527	0.122131	0.0371494	0.00101056	1.1299	1.05055	1.21524
rs8192675	0.124621	0.0371635	0.000798482	1.13272	1.05314	1.21831
rs827237	0.123754	0.0371333	0.000860071	1.13174	1.05229	1.21718
rs838720	0.123972	0.0371238	0.000839527	1.13198	1.05254	1.21742
rs860262	0.121188	0.0372463	0.00113915	1.12884	1.04937	1.21433
rs893617	0.122736	0.037168	0.000959358	1.13059	1.05115	1.21602
rs917195	0.123998	0.0371433	0.000842764	1.13201	1.05253	1.2175
rs924753	0.123613	0.0371342	0.000872195	1.13158	1.05214	1.21701
rs9308614	0.123869	0.0371565	0.000856943	1.13187	1.05237	1.21737
rs9316500	0.123305	0.0371532	0.000903948	1.13123	1.05178	1.21668
rs9319943	0.119284	0.0366329	0.00112913	1.12669	1.04863	1.21056
rs9379084	0.122777	0.0371606	0.00095334	1.13063	1.05121	1.21605
rs9384	0.123688	0.0371531	0.000871111	1.13166	1.05218	1.21715
rs9390022	0.123123	0.0371298	0.00091306	1.13102	1.05164	1.2164
rs945187	0.124327	0.037116	0.00080905	1.13239	1.05293	1.21783
rs9472139	0.123467	0.0371424	0.000886889	1.13141	1.05197	1.21685
rs9479	0.122301	0.0370881	0.000975254	1.13009	1.05086	1.2153
rs9505097	0.124419	0.0371389	0.000807792	1.13249	1.05298	1.218
rs9515905	0.127693	0.0367851	0.000517873	1.1362	1.05717	1.22115
rs9537803	0.122354	0.0371189	0.00097979	1.13015	1.05085	1.21544
rs9563615	0.124008	0.037151	0.000843977	1.13203	1.05253	1.21753
rs9587811	0.123852	0.0371265	0.000850112	1.13185	1.05241	1.21728
rs9687832	0.120281	0.0371182	0.00119326	1.12781	1.04868	1.21292
rs9814945	0.123417	0.0371316	0.000888114	1.13136	1.05194	1.21676
rs9828772	0.122609	0.0371252	0.000958015	1.13044	1.05111	1.21577
rs9859406	0.119517	0.0373112	0.00135884	1.12695	1.04748	1.21245
rs9872347	0.122819	0.0371222	0.000937898	1.13068	1.05133	1.21601
rs9873519	0.121187	0.037054	0.00107342	1.12884	1.04976	1.21387
rs9913225	0.12434	0.0371029	0.000804536	1.1324	1.05297	1.21782
rs9927842	0.123059	0.0371244	0.000917134	1.13095	1.05158	1.21631
rs993380	0.122542	0.037118	0.000961943	1.13037	1.05105	1.21567
All	0.123444	0.0370707	0.000868579	1.13139	1.0521	1.21665

## Sheet: Supplementary Table S8
Supplementary Table S8. Leave-one-out(LOO) test of the restrictive model for the IVW method in the FinnGen dataset.
SNP	Beta_LOO	SE_LOO	Pval_LOO	OR	95% lower CI	95% upper CI
rs10096633	0.0916421	0.0456731	0.0448053	1.09597	1.00213	1.19861
rs10119430	0.0932431	0.0455409	0.040613	1.09773	1.00399	1.20022
rs10184004	0.0866086	0.0456927	0.0580319	1.09047	0.997055	1.19264
rs10188334	0.0884392	0.0456386	0.0526456	1.09247	0.998988	1.19469
rs10404726	0.0898356	0.0456759	0.0492057	1.09399	1.00031	1.19645
rs10408163	0.0910382	0.0457102	0.0464106	1.09531	1.00145	1.19797
rs1042725	0.0869195	0.0456213	0.0567492	1.09081	0.997505	1.19284
rs10440833	0.100848	0.0459317	0.0281201	1.10611	1.01088	1.21031
rs10750397	0.0900239	0.0457359	0.049029	1.0942	1.00038	1.19682
rs10773000	0.0891428	0.0456712	0.0509572	1.09324	0.999627	1.19561
rs10808671	0.0931904	0.0456398	0.0411646	1.09767	1.00374	1.20039
rs10811660	0.0852915	0.0465178	0.0667244	1.08903	0.994134	1.19299
rs10818763	0.0913934	0.045705	0.0455396	1.0957	1.00181	1.19839
rs10830963	0.0854851	0.0458178	0.0620744	1.08925	0.995692	1.19159
rs10844519	0.0907611	0.0457055	0.0470576	1.09501	1.00118	1.19763
rs10879261	0.0887252	0.0456543	0.0519664	1.09278	0.999243	1.19507
rs10889560	0.0917134	0.0456769	0.0446569	1.09605	1.00219	1.1987
rs10893829	0.0879443	0.0456398	0.0539893	1.09193	0.998491	1.19411
rs10916780	0.0921405	0.0456341	0.0434755	1.09652	1.0027	1.19911
rs10938398	0.0885384	0.0456733	0.0525603	1.09258	0.999019	1.19489
rs10962	0.0954639	0.0454607	0.0357357	1.10017	1.00638	1.2027
rs10993072	0.0920904	0.0456845	0.043822	1.09646	1.00255	1.19917
rs10998338	0.0921302	0.0456646	0.043639	1.09651	1.00263	1.19917
rs11042596	0.0914593	0.0457105	0.0454098	1.09577	1.00187	1.19848
rs11046164	0.0894716	0.0456623	0.0500637	1.0936	0.999973	1.19598
rs11048457	0.0900522	0.04572	0.0488791	1.09423	1.00044	1.19681
rs11063028	0.0945853	0.0456465	0.0382539	1.0992	1.00513	1.20208
rs11078916	0.091984	0.0456853	0.0440699	1.09635	1.00244	1.19905
rs1109442	0.0907334	0.045697	0.0470841	1.09498	1.00117	1.19758
rs11096542	0.0946452	0.0452837	0.0366132	1.09927	1.00591	1.2013
rs11108094	0.0939048	0.0453048	0.0381968	1.09846	1.00512	1.20046
rs1111875	0.0997658	0.0457461	0.029194	1.10491	1.01015	1.20856
rs11181613	0.092117	0.0456435	0.0435719	1.09649	1.00266	1.19911
rs11201992	0.0913462	0.0456907	0.0455833	1.09565	1.00179	1.1983
rs11202627	0.0913615	0.0457146	0.0456606	1.09566	1.00176	1.19837
rs112324411	0.091773	0.0457269	0.0447518	1.09612	1.00215	1.19889
rs11240351	0.0913823	0.0457013	0.045548	1.09569	1.00181	1.19836
rs112515915	0.0921635	0.045653	0.0435097	1.09654	1.00269	1.19919
rs11257655	0.0852439	0.0457723	0.0625544	1.08898	0.99554	1.1912
rs11258422	0.0917361	0.0456798	0.0446173	1.09608	1.00221	1.19874
rs1127215	0.0900536	0.0457224	0.0488874	1.09423	1.00044	1.19682
rs113135335	0.0917271	0.0457025	0.0447447	1.09607	1.00215	1.19878
rs113414093	0.0883519	0.0456504	0.0529409	1.09237	0.998878	1.19462
rs114136102	0.0904069	0.0456993	0.047895	1.09462	1.00084	1.19719
rs11496066	0.0884587	0.0457553	0.0531993	1.09249	0.998779	1.19499
rs11561066	0.0903916	0.0456875	0.047875	1.0946	1.00084	1.19714
rs11583755	0.087957	0.0455975	0.0537322	1.09194	0.998587	1.19402
rs11602873	0.0915328	0.0458868	0.04607	1.09585	1.0016	1.19898
rs11614914	0.0904757	0.0457186	0.0478195	1.09469	1.00087	1.19732
rs11616380	0.0933785	0.0458134	0.0415263	1.09788	1.00359	1.20102
rs11646052	0.0914373	0.0456886	0.0453583	1.09575	1.00189	1.1984
rs11651755	0.0959804	0.0456063	0.0353313	1.10074	1.00661	1.20366
rs11680058	0.0921323	0.0456859	0.0437323	1.09651	1.00259	1.19923
rs116861182	0.0906303	0.0456932	0.0473168	1.09486	1.00107	1.19744
rs11688682	0.0907366	0.0457323	0.0472468	1.09498	1.0011	1.19766
rs11699802	0.0874952	0.0455756	0.0548855	1.09144	0.998169	1.19342
rs117001013	0.0911387	0.0457092	0.0461652	1.09542	1.00155	1.19809
rs11708067	0.0875088	0.0457183	0.055609	1.09145	0.997903	1.19377
rs117316450	0.091577	0.0456768	0.0449747	1.0959	1.00205	1.19854
rs117483894	0.0916197	0.045711	0.0450353	1.09595	1.00203	1.19867
rs11759026	0.0941601	0.0457009	0.0393648	1.09874	1.0046	1.2017
rs11842871	0.0929052	0.0456532	0.0418489	1.09736	1.00343	1.20008
rs11870735	0.0902914	0.0456832	0.0481018	1.09449	1.00075	1.19701
rs11926707	0.0905312	0.0472947	0.0555957	1.09476	0.997836	1.20109
rs11998023	0.0914473	0.0456861	0.0453231	1.09576	1.0019	1.19841
rs12001437	0.0881254	0.0455688	0.053126	1.09213	0.998811	1.19416
rs12056338	0.0927398	0.0456306	0.0421128	1.09718	1.00331	1.19982
rs12185519	0.0914978	0.0456911	0.0452276	1.09581	1.00195	1.19848
rs12187734	0.0911221	0.0457027	0.0461739	1.0954	1.00155	1.19806
rs12192275	0.092038	0.0457043	0.0440337	1.09641	1.00246	1.19916
rs12380322	0.0921813	0.045685	0.0436165	1.09656	1.00264	1.19928
rs12419690	0.0915044	0.045695	0.0452306	1.09582	1.00194	1.1985
rs12422600	0.0886343	0.0455592	0.0517176	1.09268	0.999339	1.19474
rs12454712	0.0893565	0.0457033	0.0505665	1.09347	0.999778	1.19594
rs12505942	0.0914005	0.0456949	0.0454752	1.09571	1.00184	1.19837
rs12539264	0.0876554	0.045387	0.0534472	1.09161	0.998698	1.19317
rs1260326	0.0873364	0.0457235	0.0561203	1.09126	0.997721	1.19358
rs12603589	0.091029	0.0457358	0.0465553	1.0953	1.00139	1.19802
rs12625671	0.0884504	0.0456877	0.0528702	1.09248	0.998903	1.19482
rs12640250	0.0903846	0.0457152	0.0480276	1.0946	1.00078	1.1972
rs12719778	0.0917343	0.0457129	0.0447766	1.09607	1.00214	1.19881
rs12789028	0.0888058	0.0456199	0.0515772	1.09287	0.999391	1.19509
rs12883788	0.0936755	0.0455592	0.0397705	1.0982	1.00439	1.20078
rs12910361	0.104435	0.0450234	0.0203645	1.11008	1.01632	1.2125
rs12918782	0.0893796	0.0456261	0.0501179	1.0935	0.999952	1.19579
rs1296328	0.090299	0.0457207	0.0482667	1.0945	1.00069	1.19711
rs12986742	0.0907593	0.0457111	0.0470889	1.09501	1.00117	1.19764
rs12992995	0.0882199	0.0455158	0.0525954	1.09223	0.99901	1.19415
rs13024606	0.091039	0.045696	0.0463408	1.09531	1.00148	1.19794
rs13041756	0.0884562	0.045578	0.0522866	1.09249	0.999124	1.19457
rs13085136	0.0886034	0.0456553	0.052294	1.09265	0.999119	1.19493
rs13094957	0.0896995	0.045771	0.0500256	1.09385	0.999988	1.19651
rs13099581	0.0911403	0.0457061	0.0461466	1.09542	1.00156	1.19808
rs1316776	0.092646	0.0457186	0.0427199	1.09707	1.00304	1.19992
rs13237518	0.0896303	0.0456644	0.049669	1.09377	1.00013	1.19618
rs13262861	0.0880093	0.0457766	0.0545323	1.092	0.998289	1.1945
rs13266634	0.0841301	0.0458822	0.0667117	1.08777	0.994218	1.19013
rs13268508	0.087314	0.0455679	0.0553483	1.09124	0.998003	1.19319
rs13406280	0.0893416	0.0456407	0.0502888	1.09345	0.999886	1.19578
rs13415288	0.0925058	0.0456067	0.0425256	1.09692	1.00312	1.19949
rs13426680	0.0902569	0.0457344	0.0484384	1.09446	1.00062	1.19709
rs13434089	0.0937973	0.0456606	0.0399538	1.09834	1.00431	1.20117
rs1408579	0.0921986	0.0456565	0.0434457	1.09658	1.00272	1.19924
rs1412234	0.0901182	0.0457282	0.0487542	1.0943	1.00049	1.19691
rs1426371	0.0922539	0.0456956	0.0434999	1.09664	1.00269	1.1994
rs1431819	0.092422	0.0456291	0.0428155	1.09683	1.00299	1.19944
rs1470560	0.091434	0.0456875	0.0453612	1.09574	1.00189	1.19839
rs149027146	0.0909381	0.0457048	0.0466258	1.0952	1.00136	1.19784
rs149336329	0.0907693	0.0456974	0.0469989	1.09502	1.0012	1.19762
rs152839	0.0903413	0.0456923	0.0480226	1.09455	1.00078	1.1971
rs1561927	0.0935018	0.0455583	0.0401351	1.09801	1.00422	1.20057
rs1562396	0.0913429	0.0457629	0.0459337	1.09564	1.00165	1.19846
rs1567353	0.0908121	0.0457001	0.0469076	1.09506	1.00124	1.19768
rs1641523	0.090089	0.0457434	0.0489022	1.09427	1.00043	1.19691
rs1650505	0.0913835	0.0457058	0.0455668	1.09569	1.0018	1.19838
rs16881572	0.0916601	0.0456485	0.0446482	1.09599	1.00219	1.19857
rs17013314	0.0891994	0.0456577	0.0507422	1.0933	0.99971	1.19565
rs17035289	0.0908162	0.0457203	0.0469951	1.09507	1.00121	1.19773
rs17036160	0.0898592	0.0458553	0.0500396	1.09402	0.999983	1.1969
rs17122772	0.0924763	0.0456289	0.0426925	1.09689	1.00305	1.1995
rs17168486	0.0886292	0.0457329	0.0526262	1.09268	0.998993	1.19514
rs17250977	0.0920007	0.0456849	0.0440292	1.09637	1.00246	1.19907
rs17265513	0.0917989	0.0456823	0.0444834	1.09614	1.00226	1.19882
rs17439448	0.0918176	0.0456491	0.0442854	1.09616	1.00235	1.19876
rs174541	0.0935889	0.0455225	0.0397938	1.09811	1.00437	1.20059
rs17662402	0.0910035	0.0457025	0.046457	1.09527	1.00143	1.19791
rs17684074	0.0905496	0.0457083	0.0475876	1.09478	1.00096	1.19738
rs177045	0.0920741	0.0456981	0.0439219	1.09645	1.00251	1.19919
rs17772814	0.0905395	0.0457375	0.0477548	1.09476	1.00089	1.19744
rs17791513	0.0881472	0.0457556	0.0540443	1.09215	0.998468	1.19462
rs17810376	0.0903761	0.0456936	0.0479432	1.09459	1.00082	1.19714
rs17819328	0.0912879	0.0457787	0.0461396	1.09558	1.00156	1.19843
rs1800574	0.0942532	0.0456846	0.0391004	1.09884	1.00472	1.20177
rs1800961	0.0923982	0.0458111	0.0437019	1.0968	1.00261	1.19984
rs1801645	0.0884741	0.0456181	0.0524465	1.09251	0.999063	1.19469
rs184509201	0.0944691	0.0456915	0.0386832	1.09908	1.00493	1.20205
rs187653072	0.089496	0.0457002	0.0501917	1.09362	0.999924	1.1961
rs1929883	0.0891397	0.0456836	0.0510285	1.09323	0.9996	1.19564
rs197374	0.0887892	0.0455841	0.0514376	1.09285	0.999445	1.19499
rs1996617	0.0928683	0.0455946	0.0416675	1.09732	1.00351	1.19989
rs2028150	0.0894038	0.0457247	0.050552	1.09352	0.999783	1.19605
rs2040792	0.0886423	0.0455791	0.051799	1.09269	0.999307	1.1948
rs2056857	0.0909895	0.0456979	0.046469	1.09526	1.00142	1.19788
rs2066827	0.0899572	0.0456866	0.0489526	1.09413	1.00041	1.19662
rs2115107	0.0884223	0.0456327	0.0526604	1.09245	0.998983	1.19466
rs2169033	0.088575	0.0455719	0.0519398	1.09262	0.999254	1.1947
rs2188848	0.0910965	0.045694	0.0461933	1.09537	1.00154	1.198
rs2197973	0.0908464	0.0457245	0.0469421	1.0951	1.00123	1.19778
rs2237895	0.0925022	0.0460574	0.0445997	1.09692	1.00223	1.20054
rs2237897	0.0870135	0.045917	0.0580904	1.09091	0.997021	1.19364
rs2252115	0.0925409	0.0455997	0.0424155	1.09696	1.00317	1.19951
rs2257883	0.0936314	0.0456785	0.0403849	1.09815	1.00411	1.20101
rs2269247	0.0911447	0.0457083	0.0461466	1.09543	1.00156	1.1981
rs2280141	0.0893285	0.0457131	0.0506879	1.09344	0.999731	1.19593
rs2282456	0.0901184	0.045705	0.0486391	1.0943	1.00054	1.19686
rs2283220	0.0900576	0.0457442	0.048985	1.09424	1.0004	1.19688
rs2289739	0.0922713	0.0457318	0.0436266	1.09666	1.00264	1.1995
rs2290203	0.0914991	0.0457394	0.0454523	1.09582	1.00185	1.19859
rs2297508	0.0913508	0.0457057	0.0456434	1.09565	1.00177	1.19834
rs231349	0.0951347	0.0455199	0.0366216	1.09981	1.00593	1.20244
rs231361	0.0922557	0.0458168	0.044054	1.09665	1.00246	1.19968
rs2409742	0.0911419	0.0457149	0.0461845	1.09542	1.00154	1.19811
rs2431115	0.090571	0.0457228	0.0476059	1.0948	1.00095	1.19744
rs244415	0.0902009	0.0457263	0.0485381	1.09439	1.00058	1.19701
rs2453051	0.0905074	0.0457472	0.0478805	1.09473	1.00084	1.19742
rs2456530	0.0901276	0.045704	0.0486116	1.09431	1.00055	1.19687
rs247975	0.0919356	0.0456598	0.0440627	1.09629	1.00245	1.19893
rs2482506	0.0888063	0.0456187	0.0515696	1.09287	0.999394	1.19509
rs2581787	0.0915679	0.0457163	0.0451817	1.09589	1.00197	1.19862
rs2605281	0.0926382	0.0456163	0.0422738	1.09706	1.00324	1.19967
rs2613499	0.0909715	0.0456997	0.0465207	1.09524	1.0014	1.19787
rs2633311	0.0926957	0.0456001	0.0420731	1.09713	1.00333	1.1997
rs2642588	0.096066	0.0454153	0.0344063	1.10083	1.00708	1.20331
rs2723065	0.0916162	0.0457398	0.0451791	1.09594	1.00197	1.19873
rs2725370	0.0928712	0.0456304	0.0418213	1.09732	1.00344	1.19998
rs2730827	0.0912469	0.0457015	0.0458702	1.09554	1.00167	1.1982
rs2767036	0.0926788	0.0456658	0.0424074	1.09711	1.00318	1.19983
rs2796441	0.0872851	0.0457065	0.0561737	1.09121	0.997703	1.19348
rs279744	0.0915766	0.0457091	0.0451276	1.0959	1.00199	1.19861
rs2820446	0.0889607	0.0456959	0.0515588	1.09304	0.999397	1.19545
rs28642213	0.0906415	0.0458151	0.0478814	1.09488	1.00084	1.19774
rs28712435	0.0931684	0.0455442	0.040789	1.09765	1.00391	1.20014
rs2872246	0.090943	0.0457029	0.0466048	1.09521	1.00137	1.19784
rs28819812	0.0934318	0.0455866	0.0404089	1.09794	1.00409	1.20055
rs291367	0.0948167	0.045488	0.0371208	1.09946	1.00568	1.20198
rs2943650	0.0961166	0.0458319	0.0359799	1.10089	1.00631	1.20436
rs3020781	0.0929117	0.0456104	0.0416428	1.09736	1.00352	1.19998
rs303760	0.0904331	0.0457082	0.0478737	1.09465	1.00085	1.19724
rs3130283	0.0877979	0.0456291	0.0543338	1.09177	0.998366	1.19391
rs3130931	0.090305	0.0457301	0.0482976	1.09451	1.00067	1.19714
rs314879	0.0894103	0.0456638	0.0502288	1.09353	0.999909	1.19591
rs3217860	0.0911365	0.0457386	0.0463106	1.09542	1.00149	1.19816
rs329122	0.0917998	0.0457109	0.0446149	1.09615	1.00221	1.19889
rs340874	0.0961693	0.0456803	0.035268	1.10095	1.00666	1.20406
rs34298980	0.0919846	0.0456952	0.0441139	1.09635	1.00243	1.19907
rs34329895	0.0903119	0.0456937	0.0481024	1.09452	1.00075	1.19706
rs34506349	0.0930192	0.0456143	0.0414247	1.09748	1.00362	1.20012
rs34584161	0.0915735	0.0457355	0.0452587	1.0959	1.00193	1.19867
rs34715063	0.0914438	0.0457781	0.045766	1.09576	1.00172	1.19862
rs348330	0.0910719	0.0457542	0.0465402	1.09535	1.00139	1.19812
rs34845373	0.0912183	0.0457079	0.0459687	1.09551	1.00163	1.19818
rs34855922	0.0909781	0.0457436	0.0467156	1.09524	1.00132	1.19798
rs35251247	0.0890265	0.0456745	0.0512775	1.09311	0.999505	1.19548
rs35753840	0.0915387	0.0456827	0.0450921	1.09586	1.002	1.19851
rs35895680	0.08922	0.0457389	0.0511001	1.09332	0.999572	1.19586
rs35901985	0.0902469	0.045688	0.0482356	1.09444	1.0007	1.19697
rs35999103	0.0896432	0.0456999	0.0498134	1.09378	1.00007	1.19628
rs36111056	0.087788	0.0454586	0.0534629	1.09176	0.99869	1.1935
rs362307	0.0894784	0.0456404	0.0499365	1.0936	1.00002	1.19594
rs3744347	0.0901704	0.0456893	0.0484324	1.09436	1.00062	1.19688
rs3747207	0.0936046	0.0456263	0.0402133	1.09813	1.00419	1.20085
rs3751239	0.0946122	0.045672	0.0383067	1.09923	1.00511	1.20217
rs3753693	0.091276	0.0456958	0.0457743	1.09557	1.00171	1.19822
rs3755879	0.0910047	0.0457039	0.0464611	1.09527	1.00143	1.19792
rs379417	0.0909665	0.0457065	0.0465657	1.09523	1.00138	1.19788
rs3798519	0.0908429	0.0457286	0.0469702	1.0951	1.00122	1.19778
rs3802219	0.0902461	0.0457091	0.0483411	1.09444	1.00066	1.19702
rs3811978	0.0892588	0.0457039	0.0508218	1.09336	0.999679	1.19583
rs38221	0.0908055	0.0457007	0.0469269	1.09506	1.00123	1.19767
rs3828242	0.0926475	0.0455996	0.0421779	1.09707	1.00328	1.19964
rs3845281	0.0938053	0.0456069	0.0397032	1.09835	1.00443	1.20105
rs3845843	0.0904994	0.0457041	0.0476906	1.09472	1.00092	1.19731
rs3872707	0.0910819	0.0456995	0.0462549	1.09536	1.00151	1.198
rs3887925	0.0879883	0.0456398	0.0538692	1.09198	0.998535	1.19416
rs3918298	0.0926617	0.0454782	0.0416003	1.09709	1.00353	1.19937
rs39328	0.0895898	0.0457043	0.0499719	1.09373	1.00001	1.19622
rs410150	0.0909293	0.045702	0.0466334	1.09519	1.00135	1.19782
rs41304257	0.0902912	0.0457007	0.0481882	1.09449	1.00072	1.19706
rs4148856	0.0894048	0.0456933	0.050391	1.09352	0.999846	1.19598
rs4238013	0.0916191	0.0457429	0.0451867	1.09595	1.00196	1.19875
rs4281707	0.0904827	0.0457191	0.0478048	1.0947	1.00087	1.19733
rs429358	0.0871697	0.0456863	0.0563905	1.09108	0.997627	1.19329
rs4335	0.0918896	0.0456922	0.0443196	1.09624	1.00234	1.19895
rs4382480	0.0903454	0.0457078	0.0480884	1.09455	1.00076	1.19714
rs4397977	0.0907713	0.0457008	0.0470103	1.09502	1.0012	1.19763
rs4479849	0.0912963	0.0457032	0.0457611	1.09559	1.00172	1.19826
rs464605	0.0885747	0.0457785	0.0530085	1.09262	0.998849	1.19518
rs4655617	0.0893739	0.0456447	0.0502261	1.09349	0.99991	1.19583
rs4673712	0.090348	0.0456858	0.0479743	1.09456	1.0008	1.19709
rs4709746	0.0912048	0.0457068	0.0459958	1.09549	1.00162	1.19816
rs4776970	0.0915708	0.0456883	0.045043	1.09589	1.00202	1.19856
rs4805881	0.0897741	0.0456929	0.0494458	1.09393	1.00022	1.19642
rs4809906	0.0904972	0.0457103	0.0477261	1.09472	1.00091	1.19732
rs4865796	0.0884805	0.0456796	0.0527478	1.09251	0.998949	1.19484
rs4923543	0.0868372	0.045505	0.0563525	1.09072	0.99765	1.19247
rs4929965	0.0887586	0.0457574	0.0524083	1.09282	0.999075	1.19535
rs4930726	0.091362	0.0457161	0.0456664	1.09567	1.00176	1.19837
rs4976033	0.0926376	0.0456138	0.0422639	1.09706	1.00324	1.19966
rs501470	0.0936484	0.0455536	0.0398033	1.09817	1.00437	1.20073
rs506597	0.0935891	0.045555	0.0399351	1.09811	1.00431	1.20067
rs529565	0.076913	0.0441518	0.0815061	1.07995	0.990422	1.17757
rs539515	0.0878024	0.0454456	0.0533551	1.09177	0.99873	1.19348
rs55653563	0.0907173	0.0457125	0.0471981	1.09496	1.00112	1.19759
rs55691245	0.0926316	0.0456707	0.0425348	1.09706	1.00312	1.19979
rs55812705	0.0902957	0.0456866	0.0481076	1.0945	1.00075	1.19703
rs55857387	0.0906036	0.0457149	0.0474873	1.09483	1.001	1.19746
rs56243018	0.0917792	0.0456885	0.0445577	1.09612	1.00223	1.19881
rs56281442	0.0896803	0.0456574	0.0495069	1.09382	1.00019	1.19622
rs56337234	0.0912616	0.0457245	0.0459446	1.09556	1.00164	1.19827
rs56348580	0.0914455	0.0457571	0.0456624	1.09576	1.00176	1.19857
rs56365443	0.0893023	0.0456276	0.0503241	1.09341	0.999872	1.1957
rs56392746	0.0881025	0.0455844	0.0532692	1.0921	0.998758	1.19417
rs56823429	0.0898392	0.0457217	0.0494242	1.094	1.00022	1.19656
rs57235767	0.088877	0.0456639	0.0516151	1.09295	0.999376	1.19528
rs57286125	0.0923402	0.045705	0.0433468	1.09674	1.00276	1.19952
rs57327348	0.0914597	0.0457013	0.0453655	1.09577	1.00189	1.19846
rs5758223	0.0907774	0.0457172	0.0470747	1.09503	1.00117	1.19768
rs5762925	0.0886639	0.0455576	0.0516316	1.09271	0.999371	1.19477
rs57767539	0.0893416	0.0455979	0.0500735	1.09345	0.99997	1.19568
rs583769	0.0891613	0.0456239	0.0506699	1.09326	0.999738	1.19552
rs58542926	0.0894787	0.0457153	0.0503118	1.0936	0.999877	1.19612
rs59944054	0.0914236	0.0457402	0.0456344	1.09573	1.00177	1.1985
rs6011155	0.0913698	0.0457031	0.0455862	1.09567	1.00179	1.19835
rs601945	0.0932134	0.0456632	0.0412187	1.0977	1.00372	1.20047
rs60384372	0.0921442	0.0456874	0.043712	1.09652	1.0026	1.19924
rs6059662	0.0908291	0.04571	0.0469143	1.09508	1.00124	1.19772
rs6066138	0.0910079	0.0457202	0.0465315	1.09528	1.0014	1.19796
rs6073143	0.0908225	0.045701	0.0468868	1.09507	1.00125	1.19769
rs61579137	0.089907	0.0456717	0.0490048	1.09407	1.00039	1.19653
rs61736066	0.0925825	0.0456521	0.0425602	1.097	1.00311	1.19969
rs61779284	0.0924291	0.0457689	0.0434378	1.09684	1.00273	1.19978
rs61817176	0.0921333	0.0456665	0.0436409	1.09651	1.00263	1.19918
rs62080313	0.090003	0.0456993	0.0489	1.09418	1.00043	1.19671
rs62107261	0.0905593	0.045708	0.0475622	1.09479	1.00097	1.19739
rs62262091	0.0915214	0.0457015	0.0452211	1.09584	1.00195	1.19853
rs62271373	0.0913844	0.0456944	0.0455108	1.09569	1.00182	1.19835
rs62452060	0.0886315	0.0455841	0.051853	1.09268	0.999287	1.1948
rs62492368	0.0916678	0.0456967	0.0448557	1.096	1.0021	1.19869
rs62618693	0.0930561	0.0455635	0.041118	1.09752	1.00376	1.20005
rs6495182	0.0899659	0.0456978	0.0489859	1.09414	1.0004	1.19666
rs6538805	0.0894405	0.0456733	0.050199	1.09356	0.999921	1.19597
rs6545714	0.0886186	0.0456547	0.0522509	1.09266	0.999136	1.19495
rs654629	0.0922295	0.0456537	0.0433629	1.09662	1.00275	1.19927
rs6558173	0.0925716	0.0456007	0.0423518	1.09699	1.0032	1.19955
rs6565922	0.0918481	0.0456811	0.0443637	1.0962	1.00232	1.19887
rs6567160	0.0931002	0.0456443	0.0413815	1.09757	1.00364	1.20029
rs667920	0.0919047	0.0456619	0.0441437	1.09626	1.00241	1.1989
rs66815886	0.0920985	0.0457023	0.0438855	1.09647	1.00253	1.19922
rs6708643	0.0940613	0.0455847	0.0390707	1.09863	1.00473	1.2013
rs6710938	0.0909438	0.0457114	0.0466434	1.09521	1.00135	1.19786
rs6714523	0.0930385	0.0455801	0.0412301	1.0975	1.00371	1.20006
rs6715901	0.0903425	0.0456949	0.0480323	1.09455	1.00078	1.1971
rs6716394	0.0910017	0.0457008	0.0464538	1.09527	1.00143	1.19791
rs67232546	0.0946005	0.045562	0.0378659	1.09922	1.00531	1.2019
rs6741676	0.090737	0.0457032	0.0471051	1.09498	1.00116	1.19759
rs676387	0.0922545	0.0456853	0.0434511	1.09664	1.00271	1.19937
rs6766859	0.091662	0.0456951	0.0448617	1.09599	1.0021	1.19868
rs6777684	0.0904857	0.0457711	0.0480511	1.09471	1.00077	1.19745
rs6792892	0.0892589	0.04565	0.0505491	1.09336	0.999785	1.1957
rs6813195	0.093371	0.0456355	0.0407547	1.09787	1.00393	1.20059
rs6821438	0.0892408	0.0456881	0.0507884	1.09334	0.999692	1.19577
rs6835992	0.0904006	0.0456978	0.0479031	1.09461	1.00083	1.19718
rs6870983	0.0904808	0.0456946	0.04769	1.0947	1.00092	1.19727
rs6885132	0.0894112	0.0457147	0.0504828	1.09353	0.99981	1.19604
rs6946660	0.0904347	0.0457405	0.0480272	1.09465	1.00078	1.19732
rs697239	0.0894457	0.0457809	0.0507272	1.09357	0.999715	1.19623
rs6975279	0.089601	0.0456582	0.0497124	1.09374	1.00011	1.19613
rs6976111	0.0884788	0.0455867	0.0522714	1.09251	0.999129	1.19462
rs7029718	0.0922017	0.0456469	0.0433949	1.09659	1.00274	1.19922
rs712315	0.0883328	0.0455086	0.0522565	1.09235	0.999136	1.19426
rs7124681	0.0881749	0.0456247	0.0532836	1.09218	0.998751	1.19435
rs7132908	0.0911357	0.0457079	0.046166	1.09542	1.00155	1.19808
rs71372253	0.0902707	0.0457008	0.0482391	1.09447	1.0007	1.19703
rs7147483	0.0912213	0.0457092	0.0459678	1.09551	1.00163	1.19819
rs7156625	0.0894517	0.045727	0.0504402	1.09357	0.999827	1.19611
rs7163757	0.0900823	0.0457208	0.0488076	1.09426	1.00047	1.19685
rs7178762	0.0889433	0.0456475	0.0513574	1.09302	0.999474	1.19532
rs7224711	0.0916398	0.0456864	0.0448729	1.09597	1.0021	1.19864
rs723355	0.0905938	0.0456962	0.0474206	1.09482	1.00103	1.19741
rs7240767	0.0920668	0.0456937	0.0439185	1.09644	1.00251	1.19917
rs7246440	0.0894047	0.0456501	0.0501742	1.09352	0.99993	1.19588
rs72631105	0.0931969	0.0457043	0.0414372	1.09768	1.00362	1.20055
rs72692804	0.0900547	0.0456774	0.0486625	1.09423	1.00053	1.19672
rs727734	0.0911847	0.0456938	0.0459821	1.09547	1.00163	1.19811
rs72802365	0.0999159	0.0453721	0.0276552	1.10508	1.01105	1.20785
rs72803684	0.0906285	0.0456958	0.047334	1.09486	1.00107	1.19745
rs72926932	0.0931918	0.0456838	0.0413573	1.09767	1.00366	1.20049
rs730497	0.0906484	0.0457324	0.0474628	1.09488	1.00101	1.19756
rs730831	0.0899987	0.0457228	0.0490269	1.09417	1.00038	1.19676
rs73121277	0.0900553	0.0456852	0.0486995	1.09423	1.00051	1.19674
rs73221116	0.0882135	0.0456753	0.053444	1.09222	0.998691	1.19451
rs73226260	0.0946212	0.0455119	0.0376135	1.09924	1.00543	1.2018
rs74653713	0.0905202	0.0457489	0.0478578	1.09474	1.00085	1.19744
rs74677818	0.0910614	0.0456864	0.046241	1.09534	1.00152	1.19794
rs75080135	0.0936788	0.0455296	0.0396348	1.09821	1.00445	1.20071
rs75253922	0.0908246	0.0457037	0.046895	1.09508	1.00125	1.1977
rs7538321	0.0917766	0.0456715	0.0444848	1.09612	1.00226	1.19877
rs75432112	0.0921182	0.0457655	0.0441322	1.09649	1.00242	1.1994
rs7546252	0.0907548	0.0457012	0.0470525	1.095	1.00118	1.19761
rs757110	0.0892977	0.0458064	0.0512406	1.09341	0.999517	1.19611
rs76263492	0.0903896	0.0456833	0.0478595	1.0946	1.00085	1.19713
rs7633673	0.0910383	0.0456993	0.0463584	1.09531	1.00147	1.19795
rs7645517	0.0895979	0.0456552	0.0497054	1.09373	1.00011	1.19612
rs7645613	0.0885119	0.0456113	0.0523106	1.09255	0.999114	1.19472
rs76549217	0.0864299	0.0453219	0.0565174	1.09027	0.997602	1.19156
rs76675804	0.0931656	0.0457299	0.0416197	1.09764	1.00354	1.20057
rs76789970	0.0892384	0.0456516	0.0506098	1.09334	0.999761	1.19568
rs76895963	0.0995774	0.046259	0.0313497	1.1047	1.00895	1.20955
rs77136196	0.0918636	0.0456863	0.0443521	1.09622	1.00232	1.19891
rs7719891	0.0888338	0.0456555	0.0516858	1.0929	0.999349	1.19521
rs7732130	0.09073	0.0457448	0.0473235	1.09497	1.00107	1.19768
rs7752666	0.0909717	0.0457112	0.0465752	1.09524	1.00138	1.19789
rs7758002	0.0908452	0.0457106	0.046878	1.0951	1.00125	1.19774
rs7758115	0.0887367	0.0455783	0.0515458	1.09279	0.999403	1.19491
rs77864822	0.0933591	0.0456734	0.0409479	1.09786	1.00385	1.20067
rs7867635	0.0897505	0.0457089	0.0495853	1.0939	1.00016	1.19643
rs7895872	0.0915001	0.0456866	0.0452012	1.09582	1.00196	1.19847
rs79090772	0.0891135	0.0456337	0.0508434	1.0932	0.999671	1.19549
rs7918400	0.0870916	0.0456914	0.0566393	1.091	0.99754	1.19321
rs79310463	0.0915833	0.0457149	0.0451386	1.09591	1.00198	1.19864
rs7941510	0.0904474	0.0457042	0.0478188	1.09466	1.00087	1.19725
rs79598313	0.0907933	0.0457072	0.0469876	1.09504	1.00121	1.19767
rs79687284	0.0872905	0.0455539	0.055339	1.09121	0.998007	1.19313
rs7970687	0.0921635	0.0456727	0.0436003	1.09654	1.00265	1.19923
rs7991679	0.0917018	0.0456943	0.0447651	1.09604	1.00214	1.19873
rs8010382	0.0905101	0.045707	0.0476785	1.09473	1.00092	1.19733
rs80196932	0.0903732	0.0457097	0.0480289	1.09458	1.00078	1.19717
rs8043085	0.0920044	0.0456927	0.0440572	1.09637	1.00245	1.19909
rs8054556	0.0888485	0.0456572	0.0516556	1.09292	0.999361	1.19523
rs8056890	0.088654	0.0455813	0.0517792	1.0927	0.999315	1.19482
rs8061528	0.0912172	0.0456924	0.0458978	1.09551	1.00166	1.19814
rs8071043	0.0880832	0.0456934	0.0538925	1.09208	0.998525	1.1944
rs8107527	0.0894578	0.045733	0.0504545	1.09358	0.999821	1.19613
rs8192675	0.0919918	0.0457463	0.0443346	1.09636	1.00233	1.1992
rs827237	0.0913703	0.0457009	0.0455746	1.09567	1.0018	1.19835
rs860262	0.0888239	0.0458589	0.0527583	1.09289	0.998941	1.19567
rs893617	0.0894949	0.0457368	0.0503784	1.09362	0.999851	1.19619
rs917195	0.0906085	0.04572	0.0475003	1.09484	1.001	1.19748
rs924753	0.0913914	0.0456973	0.0455075	1.0957	1.00183	1.19836
rs9308614	0.093547	0.0456554	0.0404639	1.09806	1.00407	1.20085
rs9316500	0.0923791	0.0456923	0.0432006	1.09678	1.00283	1.19954
rs9319943	0.0857348	0.045139	0.0575184	1.08952	0.997266	1.1903
rs9379084	0.0897676	0.0457337	0.0496655	1.09392	1.00013	1.19651
rs9384	0.0912305	0.0457252	0.0460219	1.09552	1.00161	1.19824
rs9390022	0.0902925	0.0456945	0.0481544	1.09449	1.00073	1.19704
rs945187	0.0918534	0.0456847	0.0443682	1.0962	1.00231	1.19889
rs9472139	0.0918593	0.0456967	0.0444105	1.09621	1.0023	1.19892
rs9479	0.0901927	0.0456904	0.0483818	1.09439	1.00064	1.19691
rs9505097	0.0911786	0.0457289	0.0461637	1.09546	1.00155	1.19818
rs9515905	0.0937596	0.0455682	0.0396317	1.0983	1.00446	1.2009
rs9537803	0.0909186	0.0457154	0.0467238	1.09518	1.00132	1.19784
rs9563615	0.0918149	0.045714	0.044594	1.09616	1.00222	1.19891
rs9587811	0.0917117	0.0456801	0.0446757	1.09605	1.00218	1.19871
rs9687832	0.0862562	0.0456304	0.0587145	1.09009	0.996826	1.19207
rs9814945	0.0910265	0.0457004	0.0463919	1.0953	1.00145	1.19794
rs9828772	0.089202	0.0456588	0.0507408	1.0933	0.999711	1.19565
rs9859406	0.0825238	0.0458374	0.0718038	1.08602	0.992709	1.18811
rs9872347	0.0886947	0.0455961	0.0517477	1.09275	0.999327	1.1949
rs9873519	0.0875093	0.0455556	0.0547402	1.09145	0.998222	1.19339
rs9913225	0.0923709	0.0456324	0.0429457	1.09677	1.00294	1.19939
rs9927842	0.089095	0.0455951	0.0506956	1.09318	0.999729	1.19538
rs993380	0.0909626	0.0457095	0.0465895	1.09523	1.00137	1.19788
All	0.0908299	0.0456232	0.0464953	1.09508	1.00141	1.19752

## Sheet: Supplementary Table S9
Supplementary Table S9. Leave-one-out(LOO) test of the restrictive model for the IVW method in the UK biobank dataset.
SNP	Beta_LOO	SE_LOO	Pval_LOO	OR	95% lower CI	95% upper CI
rs10096633	0.167452	0.0536299	0.00179399	1.18229	1.06432	1.31333
rs10119430	0.168625	0.0534701	0.00161252	1.18368	1.0659	1.31446
rs10184004	0.166736	0.053893	0.00197592	1.18144	1.06301	1.31307
rs10188334	0.164395	0.0538228	0.00225526	1.17868	1.06067	1.30982
rs10404726	0.163352	0.0537534	0.00237429	1.17745	1.05971	1.30827
rs10408163	0.161779	0.0536422	0.00256217	1.1756	1.05828	1.30593
rs1042725	0.161649	0.0537866	0.00265253	1.17545	1.05784	1.30613
rs10440833	0.160546	0.0541531	0.00303002	1.17415	1.05591	1.30563
rs10750397	0.162677	0.053797	0.00249532	1.17666	1.0589	1.3075
rs10773000	0.164195	0.0538137	0.0022794	1.17844	1.06048	1.30953
rs10808671	0.161531	0.0536887	0.00262403	1.17531	1.05792	1.30573
rs10811660	0.179233	0.0548329	0.0010804	1.1963	1.0744	1.33203
rs10818763	0.163479	0.053772	0.00236408	1.1776	1.05981	1.30849
rs10830963	0.165996	0.0539893	0.00210772	1.18057	1.06202	1.31234
rs10844519	0.163753	0.0537813	0.00232836	1.17792	1.06008	1.30887
rs10879261	0.166666	0.0537835	0.00194287	1.18136	1.06316	1.31269
rs10889560	0.1649	0.0537986	0.0021758	1.17927	1.06126	1.31042
rs10893829	0.166061	0.0538163	0.00203071	1.18065	1.06245	1.31198
rs10916780	0.166774	0.0537002	0.00189856	1.18149	1.06345	1.31262
rs10937721	0.166239	0.0540016	0.00208113	1.18085	1.06226	1.31269
rs10938398	0.164542	0.0538361	0.00224043	1.17885	1.0608	1.31004
rs10962	0.163104	0.053799	0.00243157	1.17716	1.05935	1.30807
rs10993072	0.164106	0.0538071	0.00228918	1.17834	1.0604	1.3094
rs10998338	0.162959	0.0537353	0.0024244	1.17699	1.05933	1.30771
rs11042596	0.167671	0.0537149	0.00179933	1.18255	1.06438	1.31384
rs11046164	0.164563	0.0537994	0.00222198	1.17888	1.0609	1.30998
rs11048457	0.162816	0.0537791	0.00246592	1.17682	1.05909	1.30764
rs11063028	0.164682	0.0538418	0.00222356	1.17902	1.06094	1.31024
rs11078916	0.163634	0.0537917	0.00235019	1.17778	1.05993	1.30874
rs1109442	0.16587	0.0537666	0.00203558	1.18042	1.06235	1.31161
rs11096542	0.16419	0.0537915	0.00227062	1.17844	1.06052	1.30947
rs11108094	0.165834	0.0537896	0.00204922	1.18038	1.06227	1.31162
rs1111875	0.174906	0.0538488	0.0011618	1.19113	1.07182	1.32372
rs11155073	0.161502	0.0535933	0.00258272	1.17528	1.05808	1.30545
rs11181613	0.168028	0.0536212	0.0017267	1.18297	1.06495	1.31406
rs11201992	0.165719	0.0537776	0.0020591	1.18024	1.06217	1.31144
rs11202627	0.164427	0.0538387	0.00225759	1.17872	1.06067	1.3099
rs112324411	0.168421	0.053646	0.00169245	1.18343	1.06532	1.31465
rs11240351	0.164688	0.0538081	0.00220859	1.17902	1.06101	1.31016
rs112515915	0.164277	0.0537985	0.00226144	1.17854	1.0606	1.3096
rs11257655	0.163702	0.0539603	0.00241537	1.17786	1.05965	1.30926
rs11258422	0.165912	0.0537683	0.0020308	1.18047	1.0624	1.31167
rs1127215	0.165215	0.0538368	0.00214915	1.17965	1.06151	1.31093
rs113135335	0.166677	0.053763	0.00193382	1.18137	1.06322	1.31266
rs114136102	0.163639	0.0537737	0.00234153	1.17779	1.05997	1.3087
rs11496066	0.170298	0.0537558	0.00153495	1.18566	1.06709	1.3174
rs11561066	0.165019	0.0538039	0.00216193	1.17942	1.06137	1.31059
rs11583755	0.167204	0.053751	0.00186631	1.182	1.06381	1.31332
rs11602873	0.172882	0.0537274	0.00129198	1.18873	1.06991	1.32073
rs11614914	0.160546	0.0535862	0.00273514	1.17415	1.05709	1.30418
rs11616380	0.164509	0.0539525	0.00229493	1.17881	1.06052	1.3103
rs11646052	0.165201	0.0537949	0.0021338	1.17963	1.06159	1.3108
rs11651755	0.174185	0.0534349	0.00111505	1.19028	1.07192	1.3217
rs11680058	0.164688	0.0538208	0.00221385	1.17903	1.06099	1.3102
rs116861182	0.166005	0.0537797	0.00202354	1.18058	1.06247	1.31182
rs11688682	0.166453	0.0538112	0.00197954	1.18111	1.06288	1.31249
rs11699802	0.162279	0.0537536	0.00253653	1.17619	1.05857	1.30687
rs117001013	0.164242	0.0538229	0.00227683	1.1785	1.06051	1.30962
rs11708067	0.159149	0.0538114	0.00310101	1.17251	1.05515	1.30294
rs117316450	0.168732	0.0536325	0.0016548	1.1838	1.06568	1.31502
rs117483894	0.164781	0.0538157	0.00219903	1.17913	1.0611	1.3103
rs11759026	0.166836	0.0538523	0.00194819	1.18156	1.0632	1.31309
rs11842871	0.162571	0.0537417	0.00248598	1.17653	1.05891	1.30722
rs11870735	0.165241	0.0537948	0.00212858	1.17968	1.06163	1.31085
rs11926707	0.155885	0.0556818	0.00511701	1.16869	1.04786	1.30346
rs11998023	0.165601	0.0537909	0.00207969	1.1801	1.06202	1.31132
rs12001437	0.166197	0.053782	0.00200021	1.18081	1.06267	1.31207
rs12056338	0.165166	0.0538063	0.00214313	1.17959	1.06152	1.31079
rs12185519	0.16248	0.0537207	0.0024902	1.17642	1.05885	1.30705
rs12187734	0.165568	0.0537944	0.0020854	1.18006	1.06198	1.31128
rs12192275	0.169453	0.0535938	0.00156792	1.18466	1.06653	1.31587
rs12380322	0.16349	0.0537967	0.00237331	1.17761	1.05977	1.30857
rs12419690	0.165081	0.0538046	0.00215381	1.17949	1.06144	1.31067
rs12422600	0.166215	0.053748	0.00198485	1.18083	1.06276	1.31201
rs12454712	0.162927	0.0537922	0.0024551	1.17695	1.05918	1.30782
rs12505942	0.167346	0.0536653	0.00181884	1.18216	1.06413	1.31328
rs12539264	0.164322	0.0537936	0.00225304	1.17859	1.06065	1.30965
rs1260326	0.160664	0.0538336	0.00284078	1.17429	1.0567	1.30497
rs12603589	0.164524	0.0538304	0.00224062	1.17883	1.06079	1.31001
rs12625671	0.161991	0.0537442	0.00257735	1.17585	1.05829	1.30647
rs12640250	0.163927	0.053808	0.00231505	1.17813	1.06021	1.30917
rs12719778	0.163693	0.0538139	0.00235135	1.17785	1.05995	1.30888
rs12789028	0.162868	0.0537822	0.00245946	1.17688	1.05914	1.30771
rs12883788	0.166194	0.053784	0.00200141	1.1808	1.06266	1.31208
rs12910361	0.171332	0.0537462	0.00143361	1.18688	1.06822	1.31874
rs12918782	0.163773	0.0537724	0.00232168	1.17795	1.06012	1.30887
rs12920022	0.165701	0.0538088	0.00207385	1.18022	1.06209	1.31149
rs1296328	0.164947	0.0538273	0.00218123	1.17933	1.06125	1.31055
rs12986742	0.16761	0.0536896	0.00179721	1.18248	1.06437	1.31369
rs12992995	0.165728	0.0537842	0.00206062	1.18025	1.06217	1.31147
rs13024606	0.163795	0.0538046	0.00233259	1.17797	1.06007	1.30898
rs13041756	0.168471	0.0536368	0.00168399	1.18349	1.06539	1.31469
rs13085136	0.160786	0.0536428	0.00272342	1.17443	1.05722	1.30464
rs13094957	0.170977	0.0536023	0.00142406	1.18646	1.06814	1.3179
rs13099581	0.165195	0.0538066	0.00213945	1.17962	1.06155	1.31082
rs1316776	0.164805	0.0538517	0.00221072	1.17916	1.06105	1.31043
rs13237518	0.164995	0.0538042	0.00216523	1.17939	1.06135	1.31056
rs13262861	0.160723	0.0539263	0.00287863	1.17436	1.05657	1.30528
rs13266634	0.162518	0.054076	0.00265271	1.17647	1.05816	1.30801
rs13268508	0.165882	0.0538314	0.00205957	1.18043	1.06223	1.31179
rs13406280	0.16532	0.0537958	0.00211844	1.17977	1.06171	1.31096
rs13415288	0.163193	0.0537279	0.00238636	1.17726	1.05959	1.308
rs13426680	0.164131	0.0538331	0.00229688	1.17837	1.06037	1.3095
rs13434089	0.163356	0.0538004	0.00239479	1.17746	1.05962	1.3084
rs1408579	0.165019	0.0538046	0.0021621	1.17942	1.06137	1.31059
rs1412234	0.165939	0.0538221	0.00204858	1.1805	1.06231	1.31184
rs1426371	0.165113	0.0538182	0.00215508	1.17953	1.06144	1.31075
rs1431819	0.167381	0.0536412	0.00180621	1.1822	1.06422	1.31327
rs145904381	0.168831	0.05363	0.00164349	1.18392	1.06579	1.31514
rs1470560	0.162911	0.0537077	0.00241909	1.17693	1.05934	1.30758
rs149027146	0.166165	0.0538025	0.00201222	1.18077	1.06259	1.31209
rs149336329	0.167575	0.0536997	0.00180485	1.18243	1.06431	1.31367
rs152839	0.163868	0.0537757	0.00230946	1.17806	1.06021	1.30901
rs1561927	0.168	0.0536275	0.00173197	1.18294	1.06491	1.31404
rs1562396	0.166358	0.0538625	0.00201125	1.181	1.06267	1.31249
rs1567353	0.166572	0.0537192	0.00192999	1.18125	1.0632	1.31241
rs1641523	0.16304	0.0538326	0.00245651	1.17708	1.05922	1.30807
rs1650505	0.164197	0.0538239	0.00228353	1.17845	1.06046	1.30956
rs16881572	0.165822	0.0537694	0.00204277	1.18036	1.0623	1.31155
rs17013314	0.16535	0.0538099	0.00212026	1.17981	1.06171	1.31104
rs17035289	0.161015	0.0535505	0.0026402	1.1747	1.05766	1.3047
rs17036160	0.162741	0.0539115	0.00253884	1.17673	1.05873	1.30788
rs17122772	0.16395	0.053801	0.00230877	1.17816	1.06024	1.30918
rs17168486	0.164615	0.0538667	0.00224334	1.17894	1.06081	1.31022
rs17250977	0.165152	0.0538421	0.00215981	1.17957	1.06143	1.31086
rs17265513	0.164137	0.0537874	0.00227632	1.17838	1.06047	1.30939
rs17439448	0.165538	0.0537871	0.00208643	1.18003	1.06196	1.31122
rs174541	0.168735	0.0534664	0.0016	1.18381	1.06603	1.3146
rs17662402	0.165774	0.0537988	0.00206047	1.18031	1.06219	1.31156
rs17684074	0.165042	0.0538145	0.00216309	1.17944	1.06138	1.31064
rs177045	0.166506	0.0537816	0.0019618	1.18117	1.063	1.31248
rs17772814	0.162413	0.0537666	0.00252186	1.17635	1.05869	1.30708
rs17791513	0.166736	0.0538175	0.0019472	1.18144	1.06317	1.31287
rs17810376	0.166049	0.0537629	0.00201143	1.18063	1.06255	1.31183
rs17819328	0.171031	0.0536843	0.0014432	1.18653	1.06802	1.31818
rs1800574	0.163845	0.0538346	0.0023386	1.17803	1.06006	1.30913
rs1800961	0.172811	0.0535619	0.00125364	1.18864	1.07018	1.32021
rs1801645	0.162977	0.0537568	0.00243148	1.17701	1.05931	1.30779
rs1815591	0.166955	0.0537383	0.00189116	1.1817	1.06357	1.31296
rs184509201	0.160578	0.053753	0.00281431	1.17419	1.05677	1.30465
rs187653072	0.164486	0.0538157	0.00223956	1.17879	1.06078	1.30992
rs1929883	0.166739	0.0537811	0.00193306	1.18145	1.06325	1.31278
rs197374	0.164848	0.0537996	0.00218322	1.17921	1.0612	1.31035
rs1996617	0.165169	0.0538003	0.00214031	1.17959	1.06154	1.31077
rs2028150	0.162133	0.0538025	0.00258261	1.17602	1.05832	1.30681
rs2040792	0.165819	0.0537803	0.00204737	1.18036	1.06227	1.31157
rs2056857	0.162731	0.0536852	0.00243581	1.17672	1.05919	1.30729
rs2066827	0.165613	0.053794	0.00207943	1.18012	1.06202	1.31134
rs2115107	0.162467	0.0537539	0.00250766	1.17641	1.05877	1.30712
rs2169033	0.164621	0.0538031	0.00221564	1.17895	1.06095	1.31006
rs2188848	0.164203	0.0537908	0.00226849	1.17845	1.06053	1.30948
rs2197973	0.162681	0.0537761	0.00248505	1.17666	1.05895	1.30745
rs2237895	0.164206	0.0542096	0.00245294	1.17846	1.05967	1.31056
rs2237897	0.168144	0.053902	0.00181196	1.18311	1.06449	1.31494
rs2252115	0.163675	0.0537602	0.00233037	1.17783	1.06004	1.30871
rs2257883	0.164038	0.0538597	0.00232174	1.17826	1.06022	1.30944
rs2269247	0.166206	0.0537559	0.001989	1.18082	1.06273	1.31202
rs2280141	0.164802	0.0538466	0.0022091	1.17916	1.06105	1.31041
rs2282456	0.163595	0.0537889	0.00235468	1.17774	1.05989	1.30868
rs2283220	0.164831	0.0538455	0.00220468	1.17919	1.06109	1.31045
rs2289739	0.157829	0.0534679	0.0031588	1.17097	1.05446	1.30034
rs2290203	0.163676	0.0538324	0.00236213	1.17783	1.05989	1.3089
rs2297508	0.165942	0.053789	0.00203516	1.1805	1.06238	1.31176
rs231349	0.169044	0.0536517	0.00162838	1.18417	1.06597	1.31548
rs231361	0.158251	0.053762	0.00324469	1.17146	1.0543	1.30164
rs2409742	0.165901	0.0538053	0.00204679	1.18046	1.06231	1.31175
rs2431115	0.164416	0.053824	0.00225293	1.1787	1.06069	1.30985
rs244415	0.164829	0.0538347	0.00220033	1.17919	1.06111	1.31042
rs2453051	0.158835	0.0535128	0.00299579	1.17214	1.05543	1.30176
rs2456530	0.164306	0.0538263	0.00226919	1.17858	1.06057	1.30971
rs247975	0.162342	0.0536333	0.00247092	1.17626	1.05889	1.30665
rs2482506	0.161793	0.0535948	0.0025376	1.17562	1.05839	1.30583
rs2581787	0.163817	0.0538163	0.00233459	1.178	1.06007	1.30904
rs2605281	0.165735	0.053788	0.0020612	1.18026	1.06217	1.31148
rs2613499	0.162197	0.0536794	0.00251458	1.17609	1.05864	1.30657
rs2633311	0.164647	0.0537994	0.00221049	1.17898	1.06099	1.31009
rs2642588	0.163176	0.0538227	0.00243148	1.17724	1.05938	1.30822
rs2723065	0.161001	0.0537458	0.00273896	1.17469	1.05724	1.30518
rs2725370	0.16644	0.0537763	0.00196784	1.18109	1.06294	1.31238
rs2730827	0.167094	0.0537057	0.00186272	1.18187	1.06378	1.31306
rs2767036	0.163784	0.0538039	0.00233387	1.17796	1.06006	1.30897
rs2796441	0.158519	0.0536912	0.00315284	1.17177	1.05473	1.30181
rs279744	0.1658	0.0538076	0.00206064	1.18034	1.06219	1.31162
rs2820446	0.16905	0.0536743	0.0016352	1.18418	1.06593	1.31555
rs28642213	0.165718	0.0539107	0.00211253	1.18024	1.06189	1.31178
rs28712435	0.165522	0.0537886	0.00208915	1.18001	1.06194	1.31121
rs2872246	0.16485	0.0538037	0.00218464	1.17922	1.06119	1.31036
rs28819812	0.164034	0.0538121	0.00230164	1.17825	1.06031	1.30932
rs2943650	0.165773	0.0540319	0.00215456	1.1803	1.0617	1.31216
rs3020781	0.16359	0.0537758	0.00234948	1.17773	1.05992	1.30864
rs303760	0.165875	0.0537941	0.00204564	1.18043	1.0623	1.31168
rs3130283	0.162176	0.0537845	0.00256732	1.17607	1.0584	1.30682
rs3130931	0.164767	0.0538418	0.00221184	1.17912	1.06103	1.31035
rs314879	0.16267	0.0537329	0.00246679	1.17665	1.05903	1.30733
rs3217792	0.165655	0.0539045	0.00211838	1.18017	1.06184	1.31168
rs3217860	0.163656	0.0538241	0.00236129	1.17781	1.05989	1.30885
rs329122	0.164329	0.0538242	0.0022651	1.1786	1.0606	1.30974
rs340874	0.15777	0.053732	0.00332207	1.1709	1.05386	1.30094
rs34298980	0.167398	0.053733	0.00183713	1.18223	1.06405	1.31353
rs34329895	0.16404	0.0537876	0.00229011	1.17826	1.06037	1.30926
rs34506349	0.162181	0.0536369	0.00249717	1.17607	1.05871	1.30644
rs34584161	0.162363	0.0537905	0.00254094	1.17629	1.05858	1.30708
rs34715063	0.171104	0.0537445	0.00145428	1.18661	1.06798	1.31843
rs348330	0.167414	0.0538182	0.00186628	1.18224	1.06389	1.31377
rs34845373	0.165209	0.0538112	0.00213947	1.17964	1.06156	1.31085
rs34855922	0.164614	0.0538427	0.00223332	1.17894	1.06086	1.31016
rs35251247	0.163596	0.0538051	0.00236159	1.17774	1.05986	1.30873
rs35753840	0.165221	0.0537958	0.00213157	1.17965	1.0616	1.31083
rs35895680	0.162448	0.053834	0.00254804	1.17639	1.05859	1.3073
rs35901985	0.16317	0.053736	0.00239335	1.17724	1.05955	1.30799
rs35999103	0.1641	0.053811	0.00229173	1.17833	1.06038	1.3094
rs36111056	0.161948	0.0536165	0.00252365	1.1758	1.05851	1.30609
rs362307	0.165731	0.0537783	0.00205786	1.18026	1.06218	1.31145
rs3744347	0.166487	0.0537255	0.00194274	1.18115	1.0631	1.31231
rs3747207	0.167223	0.0537604	0.00186752	1.18202	1.06381	1.31337
rs3751239	0.165394	0.0538879	0.00214608	1.17986	1.0616	1.31129
rs3753693	0.166923	0.0536948	0.00187889	1.18166	1.06362	1.3128
rs3755879	0.166016	0.0537789	0.00202182	1.18059	1.06248	1.31183
rs379417	0.163006	0.0537263	0.0024133	1.17704	1.0594	1.30775
rs3798519	0.165842	0.0538128	0.0020573	1.18039	1.06223	1.31169
rs3802219	0.166545	0.0537837	0.00195768	1.18122	1.06304	1.31254
rs3811978	0.169427	0.0536484	0.00158799	1.18463	1.06639	1.31598
rs38221	0.165772	0.053785	0.00205531	1.1803	1.06221	1.31152
rs3828242	0.165159	0.0537954	0.00213962	1.17958	1.06154	1.31075
rs3845281	0.162906	0.0538166	0.00246939	1.17693	1.05911	1.30785
rs3845843	0.163643	0.0537831	0.00234513	1.17779	1.05996	1.30873
rs3872707	0.165731	0.0537883	0.00206181	1.18026	1.06216	1.31148
rs3887925	0.163017	0.0538057	0.00244767	1.17706	1.05925	1.30797
rs3918298	0.169448	0.0535755	0.00156264	1.18465	1.06656	1.31582
rs39328	0.168002	0.0537089	0.0017599	1.18294	1.06474	1.31426
rs410150	0.1671	0.0536535	0.00184303	1.18187	1.0639	1.31293
rs41304257	0.163671	0.0537854	0.00234203	1.17783	1.05998	1.30877
rs4148856	0.162471	0.0537718	0.00251542	1.17641	1.05874	1.30717
rs4237150	0.164396	0.0538309	0.00225866	1.17868	1.06066	1.30984
rs4238013	0.164924	0.0538496	0.0021937	1.1793	1.06118	1.31058
rs4279506	0.168273	0.0538162	0.00176718	1.18326	1.06481	1.31489
rs4281707	0.165176	0.0538267	0.00215017	1.1796	1.06149	1.31085
rs429358	0.165353	0.0538705	0.00214457	1.17981	1.06159	1.31119
rs4335	0.161207	0.0536165	0.00264134	1.17493	1.05772	1.30512
rs4382480	0.165457	0.0538074	0.00210512	1.17993	1.06183	1.31117
rs4397977	0.162622	0.0536916	0.00245516	1.17659	1.05906	1.30716
rs4479849	0.167144	0.0537106	0.00185861	1.18192	1.06383	1.31313
rs464605	0.166959	0.0538776	0.00194275	1.18171	1.06328	1.31332
rs4655617	0.163588	0.0537668	0.00234583	1.17773	1.05993	1.30862
rs4673712	0.164783	0.0537978	0.00219126	1.17914	1.06114	1.31026
rs4709746	0.164496	0.0538284	0.00224357	1.1788	1.06077	1.30996
rs4776970	0.16278	0.0537124	0.00244076	1.17678	1.05919	1.30742
rs4805881	0.164013	0.053804	0.00230108	1.17823	1.06031	1.30927
rs4809906	0.164665	0.0538185	0.00221611	1.179	1.06097	1.31016
rs4865796	0.161354	0.0537274	0.00267159	1.1751	1.05765	1.3056
rs4923543	0.163777	0.0538077	0.00233649	1.17795	1.06005	1.30897
rs4929965	0.165146	0.0538999	0.00218446	1.17957	1.06131	1.311
rs4930726	0.164189	0.0538211	0.00228359	1.17844	1.06046	1.30954
rs4976033	0.165051	0.0538002	0.0021561	1.17945	1.06141	1.31062
rs501470	0.167921	0.0536477	0.00174764	1.18284	1.06478	1.31399
rs506597	0.164705	0.0538034	0.00220417	1.17905	1.06104	1.31017
rs529565	0.155715	0.0531592	0.00339817	1.16849	1.05287	1.29681
rs539515	0.162463	0.0536862	0.0024769	1.1764	1.05891	1.30694
rs55653563	0.165528	0.053809	0.00209641	1.18002	1.0619	1.31127
rs55691245	0.165584	0.053832	0.00209838	1.18008	1.06191	1.3114
rs55812705	0.166241	0.0537488	0.00198198	1.18086	1.06279	1.31205
rs55857387	0.166368	0.0538123	0.00199057	1.18101	1.06279	1.31238
rs56243018	0.168729	0.0536206	0.00165113	1.1838	1.0657	1.31499
rs56281442	0.164347	0.0537945	0.00224989	1.17862	1.06068	1.30968
rs56337234	0.164359	0.0538316	0.00226415	1.17864	1.06061	1.30979
rs56348580	0.161646	0.0538108	0.00266485	1.17544	1.05778	1.30619
rs56365443	0.167794	0.053584	0.00173969	1.18269	1.06478	1.31366
rs56392746	0.163723	0.0538036	0.00234258	1.17789	1.06	1.30889
rs56823429	0.165333	0.0538328	0.00213177	1.17979	1.06165	1.31107
rs57235767	0.164761	0.053819	0.00220305	1.17911	1.06107	1.31029
rs57286125	0.16602	0.0538307	0.0020416	1.1806	1.06238	1.31197
rs57327348	0.164836	0.053811	0.00218957	1.1792	1.06116	1.31036
rs5758223	0.168953	0.0535765	0.0016133	1.18406	1.06603	1.31517
rs5762925	0.166784	0.0537032	0.00189854	1.1815	1.06346	1.31264
rs57767539	0.162568	0.0537076	0.00247062	1.17653	1.05898	1.30713
rs583769	0.166392	0.053741	0.00196024	1.18104	1.06296	1.31223
rs58542926	0.167559	0.0537935	0.00184035	1.18241	1.06409	1.31389
rs59944054	0.167653	0.0538044	0.00183335	1.18253	1.06417	1.31404
rs6011155	0.165573	0.0538023	0.00208792	1.18007	1.06196	1.31131
rs601945	0.161574	0.0537598	0.00265166	1.17536	1.05781	1.30597
rs60384372	0.168279	0.0536688	0.00171552	1.18327	1.06512	1.31452
rs6059662	0.164538	0.0538203	0.00223427	1.17885	1.06083	1.31
rs6066138	0.164604	0.0538326	0.0022304	1.17893	1.06087	1.31012
rs6073143	0.164805	0.053801	0.00218956	1.17916	1.06115	1.3103
rs61579137	0.166399	0.0537379	0.00195827	1.18104	1.06298	1.31223
rs61736066	0.163062	0.0537385	0.00241049	1.17711	1.05943	1.30786
rs61779284	0.156665	0.0536018	0.00346947	1.1696	1.05296	1.29917
rs61817176	0.164381	0.0538028	0.00224868	1.17866	1.0607	1.30975
rs62080313	0.160855	0.0536443	0.00271263	1.17451	1.05729	1.30473
rs62107261	0.160251	0.0537042	0.00284549	1.17381	1.05653	1.3041
rs62262091	0.168491	0.0535822	0.00166352	1.18352	1.06553	1.31457
rs62271373	0.162894	0.0537484	0.00244011	1.17691	1.05923	1.30766
rs62452060	0.165718	0.0537791	0.00205991	1.18024	1.06217	1.31144
rs62492368	0.165916	0.0537886	0.00203838	1.18047	1.06236	1.31172
rs62618693	0.162847	0.0537653	0.00245489	1.17686	1.05915	1.30764
rs6495182	0.165256	0.0538159	0.00213512	1.17969	1.0616	1.31093
rs6538805	0.165737	0.0537958	0.00206411	1.18026	1.06215	1.31151
rs6545714	0.16533	0.0538233	0.00212833	1.17978	1.06166	1.31104
rs654629	0.165813	0.0537833	0.00204938	1.18035	1.06226	1.31157
rs6558173	0.162294	0.0536284	0.00247597	1.17621	1.05885	1.30657
rs6565922	0.16492	0.0538053	0.00217574	1.1793	1.06127	1.31046
rs6567160	0.163932	0.0538235	0.0023211	1.17813	1.06018	1.30921
rs667920	0.165441	0.053802	0.00210512	1.17991	1.06182	1.31113
rs66815886	0.164727	0.053837	0.00221532	1.17907	1.06099	1.31029
rs6708643	0.167169	0.0537648	0.00187557	1.18195	1.06374	1.31331
rs6710938	0.162549	0.0537389	0.00248803	1.17651	1.05889	1.30719
rs6714523	0.164393	0.0537987	0.00224526	1.17868	1.06072	1.30975
rs6715901	0.167451	0.0536391	0.00179749	1.18229	1.0643	1.31335
rs6716394	0.16453	0.0538005	0.00222715	1.17884	1.06086	1.30994
rs67232546	0.167264	0.0538058	0.00187932	1.18207	1.06375	1.31354
rs6741676	0.165367	0.0538026	0.00211504	1.17983	1.06174	1.31104
rs676387	0.162816	0.0537759	0.00246445	1.17682	1.0591	1.30763
rs6766859	0.161691	0.0536408	0.00257547	1.1755	1.05819	1.30581
rs6777684	0.161375	0.0538143	0.00271097	1.17513	1.05749	1.30585
rs6792892	0.164131	0.0537979	0.00228173	1.17837	1.06044	1.30941
rs6813195	0.162499	0.0537472	0.00249952	1.17645	1.05882	1.30714
rs6821438	0.162907	0.053787	0.0024557	1.17693	1.05917	1.30778
rs6835992	0.163486	0.053769	0.0023617	1.17761	1.05982	1.30849
rs6870983	0.164296	0.0537935	0.00225668	1.17856	1.06063	1.30961
rs6885132	0.166136	0.0538129	0.00201984	1.18073	1.06254	1.31207
rs6946660	0.163844	0.0538445	0.00234307	1.17803	1.06004	1.30915
rs697239	0.169599	0.053796	0.00161809	1.18483	1.06626	1.31658
rs6975279	0.159796	0.0531624	0.00264883	1.17327	1.05717	1.30212
rs6976111	0.165238	0.0538013	0.00213156	1.17967	1.06161	1.31087
rs7029718	0.165933	0.0537701	0.00202888	1.18049	1.06241	1.3117
rs712315	0.165785	0.0537767	0.0020504	1.18032	1.06224	1.31152
rs7124681	0.166108	0.0538075	0.00202136	1.1807	1.06252	1.31202
rs7132908	0.16371	0.053791	0.00233879	1.17787	1.06001	1.30884
rs71372253	0.161608	0.0536972	0.00261578	1.1754	1.05798	1.30585
rs7147483	0.163103	0.0537607	0.00241438	1.17716	1.05943	1.30797
rs7156625	0.163326	0.0538276	0.00241143	1.17742	1.05953	1.30843
rs7163757	0.16469	0.0538313	0.00221805	1.17903	1.06097	1.31023
rs7178762	0.166781	0.0537549	0.00191816	1.1815	1.06335	1.31277
rs7224711	0.161554	0.0535843	0.00257014	1.17534	1.05816	1.30549
rs723355	0.16529	0.0537927	0.00212113	1.17974	1.06168	1.31091
rs7240767	0.164857	0.0538205	0.0021906	1.17922	1.06117	1.31042
rs7246440	0.16309	0.0537321	0.00240345	1.17714	1.05948	1.30788
rs72631105	0.163763	0.0538365	0.00235127	1.17793	1.05997	1.30902
rs72692804	0.162469	0.0536926	0.00247885	1.17641	1.0589	1.30696
rs727734	0.164939	0.0537976	0.00217008	1.17932	1.0613	1.31046
rs72802365	0.178151	0.0529643	0.000769299	1.19501	1.07717	1.32573
rs72803684	0.162838	0.0537235	0.00243719	1.17685	1.05923	1.30752
rs72926932	0.166898	0.05379	0.00191722	1.18163	1.0634	1.31302
rs730497	0.17091	0.0536315	0.00143883	1.18638	1.068	1.31788
rs730831	0.161808	0.0536389	0.0025562	1.17563	1.05831	1.30596
rs73121277	0.163386	0.0537445	0.00236543	1.17749	1.05976	1.3083
rs73221116	0.162449	0.0537717	0.00251861	1.17639	1.05872	1.30714
rs73226260	0.171168	0.0534793	0.00137123	1.18669	1.0686	1.31783
rs74653713	0.164925	0.0538195	0.00218101	1.1793	1.06124	1.3105
rs74677818	0.164891	0.0538003	0.00217768	1.17926	1.06124	1.31041
rs75080135	0.16367	0.0537652	0.00233329	1.17783	1.06002	1.30872
rs75253922	0.166095	0.053795	0.00201806	1.18069	1.06253	1.31198
rs7538321	0.16477	0.0538031	0.00219522	1.17912	1.06111	1.31026
rs75432112	0.16645	0.05388	0.00200643	1.1811	1.06273	1.31266
rs7546252	0.166626	0.0537252	0.0019258	1.18131	1.06324	1.31249
rs757110	0.162931	0.0539072	0.00250744	1.17696	1.05895	1.30812
rs76263492	0.166229	0.0537553	0.00198595	1.18084	1.06276	1.31205
rs7633673	0.162106	0.0536694	0.00252387	1.17599	1.05857	1.30643
rs7645517	0.166811	0.0537644	0.00191812	1.18153	1.06336	1.31284
rs7645613	0.165483	0.0537971	0.00209755	1.17996	1.06188	1.31118
rs76549217	0.168513	0.0537379	0.0017137	1.18354	1.06523	1.315
rs7659468	0.164399	0.0538224	0.00225459	1.17868	1.06068	1.30982
rs76675804	0.154177	0.0536371	0.00404726	1.1667	1.05027	1.29603
rs76789970	0.163525	0.0537732	0.00235782	1.17765	1.05985	1.30855
rs76895963	0.160401	0.0542071	0.00308597	1.17398	1.05565	1.30558
rs77136196	0.164994	0.0538399	0.00218011	1.17939	1.06127	1.31065
rs7719891	0.162802	0.0537521	0.00245562	1.1768	1.05913	1.30755
rs7732130	0.166946	0.0538397	0.00193004	1.18169	1.06335	1.31321
rs7752666	0.165896	0.0537911	0.0020418	1.18045	1.06233	1.3117
rs7758002	0.165586	0.0538015	0.00208584	1.18008	1.06198	1.31132
rs7758115	0.163135	0.053733	0.00239723	1.1772	1.05952	1.30794
rs77864822	0.16591	0.0538105	0.00204761	1.18047	1.06231	1.31177
rs7867635	0.161058	0.0536527	0.0026833	1.17475	1.05749	1.30502
rs7895872	0.164293	0.0537938	0.00225713	1.17856	1.06062	1.30961
rs79090772	0.165833	0.053806	0.00205584	1.18038	1.06223	1.31166
rs7918400	0.160048	0.0537723	0.00291653	1.17357	1.05618	1.30401
rs79310463	0.165197	0.0538132	0.00214187	1.17963	1.06154	1.31084
rs7941510	0.164053	0.0537982	0.00229295	1.17828	1.06036	1.30931
rs79598313	0.164302	0.0537913	0.00225487	1.17857	1.06064	1.30961
rs79687284	0.164648	0.053877	0.00224305	1.17898	1.06083	1.31029
rs7970687	0.163544	0.0537823	0.00235918	1.17768	1.05985	1.3086
rs7991679	0.161685	0.0536114	0.00256243	1.17549	1.05824	1.30573
rs8010382	0.166005	0.0537836	0.00202506	1.18058	1.06246	1.31183
rs80196932	0.165358	0.053803	0.00211635	1.17982	1.06173	1.31103
rs8043085	0.165045	0.0538177	0.00216407	1.17945	1.06137	1.31066
rs8054556	0.16815	0.0536759	0.0017321	1.18311	1.06497	1.31437
rs8056890	0.165666	0.0537862	0.00206944	1.18018	1.0621	1.31139
rs8061528	0.164295	0.0537934	0.00225674	1.17856	1.06063	1.30961
rs8071043	0.167265	0.0538247	0.00188625	1.18207	1.06372	1.31359
rs8107527	0.163448	0.0538367	0.0023974	1.17756	1.05964	1.30861
rs8192675	0.166071	0.0538596	0.00204639	1.18066	1.06237	1.31211
rs827237	0.164751	0.0538051	0.00219869	1.1791	1.06109	1.31024
rs838720	0.165218	0.0537987	0.00213308	1.17965	1.0616	1.31083
rs853866	0.165593	0.0537836	0.00207791	1.18009	1.06202	1.31129
rs860262	0.161867	0.0539757	0.00270967	1.1757	1.05768	1.3069
rs893617	0.165059	0.0538652	0.00218183	1.17946	1.06129	1.3108
rs917195	0.166673	0.0537893	0.00194422	1.18137	1.06316	1.31272
rs924753	0.164329	0.0538013	0.00225534	1.1786	1.06065	1.30968
rs9308614	0.161439	0.0537351	0.0026615	1.1752	1.05772	1.30573
rs9316500	0.16185	0.0537582	0.00260649	1.17568	1.05811	1.30632
rs9319943	0.161883	0.0536108	0.00253107	1.17572	1.05845	1.30599
rs9379084	0.164719	0.0538504	0.002222	1.17906	1.06096	1.31031
rs9384	0.164804	0.0538376	0.00220506	1.17916	1.06107	1.31039
rs9390022	0.164818	0.0538034	0.00218887	1.17918	1.06116	1.31032
rs945187	0.165503	0.0537995	0.00209587	1.17999	1.0619	1.31121
rs9472139	0.163152	0.0537736	0.00241288	1.17722	1.05946	1.30806
rs9479	0.162735	0.0537018	0.00244272	1.17672	1.05916	1.30733
rs9505097	0.166865	0.0537813	0.00191784	1.1816	1.06338	1.31295
rs9515905	0.171577	0.0532628	0.00127594	1.18718	1.06949	1.31781
rs9537803	0.161663	0.0536775	0.00259753	1.17546	1.05808	1.30587
rs9563615	0.164718	0.0538449	0.00221985	1.17906	1.06097	1.3103
rs9587811	0.164454	0.0537983	0.0022367	1.17875	1.06078	1.30983
rs9687832	0.163739	0.0539054	0.00238532	1.17791	1.0598	1.30917
rs9814945	0.164398	0.0537939	0.00224259	1.17868	1.06073	1.30975
rs9828772	0.165238	0.0538162	0.00213757	1.17967	1.06158	1.31091
rs9859406	0.167696	0.0541078	0.00193984	1.18258	1.06358	1.31488
rs9872347	0.166646	0.0537282	0.0019244	1.18134	1.06326	1.31253
rs9873519	0.164159	0.0538188	0.00228673	1.1784	1.06043	1.3095
rs9913225	0.164694	0.0538001	0.00220439	1.17903	1.06104	1.31015
rs9927842	0.166647	0.0537236	0.00192261	1.18134	1.06327	1.31252
rs993380	0.162113	0.0536765	0.00252624	1.17599	1.05856	1.30646
All	0.164819	0.053712	0.0021509	1.17918	1.06135	1.31009

## Sheet: Supplementary Table S10
Supplementary Table S10. Leave-one-out (LOO) test of the restrictive model for the IVW method in the FinnGen and UK Biobank dataset.
SNP	Beta_LOO	SE_LOO	Pval_LOO	OR	95% lower CI	95% upper CI
rs10096633	0.119535	0.0373762	0.0013831	1.12697	1.04737	1.21263
rs10119430	0.120961	0.0371845	0.00114198	1.12858	1.04925	1.2139
rs10184004	0.11616	0.0375151	0.00195926	1.12318	1.04355	1.20887
rs10188334	0.116411	0.0374348	0.00187272	1.12346	1.04398	1.20899
rs10404726	0.116884	0.0374225	0.00178798	1.12399	1.0445	1.20953
rs10408163	0.11705	0.0374485	0.00177431	1.12418	1.04462	1.20979
rs1042725	0.114434	0.0373719	0.00219837	1.12124	1.04205	1.20645
rs10440833	0.12268	0.0377163	0.00114313	1.13052	1.04996	1.21726
rs10750397	0.116757	0.037476	0.00183625	1.12385	1.04426	1.2095
rs10773000	0.116781	0.0374463	0.00181693	1.12387	1.04434	1.20946
rs10808671	0.118287	0.0374805	0.00159977	1.12557	1.04584	1.21137
rs10811660	0.119855	0.0381835	0.00169571	1.12733	1.04604	1.21494
rs10818763	0.117906	0.0374715	0.00165208	1.12514	1.04547	1.21088
rs10830963	0.115204	0.0375867	0.00217658	1.1221	1.04241	1.20789
rs10844519	0.117613	0.0374633	0.00169276	1.12481	1.04518	1.21051
rs10879261	0.117441	0.0374747	0.00172512	1.12462	1.04497	1.21033
rs10889560	0.118632	0.0374521	0.00153727	1.12596	1.04626	1.21172
rs10893829	0.116729	0.0374652	0.0018353	1.12382	1.04425	1.20944
rs10916780	0.119595	0.0373653	0.0013709	1.12704	1.04745	1.21268
rs10937721	0.120744	0.037587	0.00131641	1.12834	1.0482	1.2146
rs10938398	0.116524	0.0374587	0.00186618	1.12358	1.04405	1.20918
rs10962	0.120271	0.0374119	0.0013054	1.1278	1.04806	1.21361
rs10993072	0.118569	0.0374693	0.0015539	1.12588	1.04616	1.21168
rs10998338	0.118168	0.0374681	0.00161144	1.12543	1.04575	1.21119
rs11042596	0.119509	0.0374382	0.00141204	1.12694	1.04721	1.21275
rs11046164	0.117115	0.037441	0.00176004	1.12425	1.0447	1.20985
rs11048457	0.116822	0.0374619	0.00181827	1.12392	1.04435	1.20955
rs11063028	0.120348	0.0374493	0.00131067	1.12789	1.04807	1.21379
rs11078916	0.118324	0.0374721	0.00159046	1.12561	1.0459	1.21139
rs1109442	0.118384	0.0374582	0.00157534	1.12568	1.04599	1.21143
rs11096542	0.120186	0.0373083	0.00127556	1.12771	1.04819	1.21326
rs11108094	0.120331	0.0372697	0.00124376	1.12787	1.04842	1.21334
rs1111875	0.127375	0.0373992	0.000659635	1.13584	1.05556	1.22223
rs11155073	0.116795	0.0373376	0.00175951	1.12389	1.04458	1.20922
rs11181613	0.120037	0.0373352	0.00130395	1.12754	1.04797	1.21314
rs11201992	0.118709	0.0374477	0.00152445	1.12604	1.04635	1.2118
rs11202627	0.118225	0.0374842	0.00161053	1.1255	1.04577	1.2113
rs112324411	0.119997	0.037433	0.00134764	1.12749	1.04773	1.21333
rs11240351	0.118347	0.0374686	0.00158548	1.12563	1.04593	1.21141
rs112515915	0.118678	0.0374542	0.00153172	1.12601	1.04631	1.21178
rs11257655	0.114204	0.0375338	0.00234465	1.12098	1.04147	1.20656
rs11258422	0.119026	0.0374331	0.00147428	1.1264	1.04672	1.21215
rs1127215	0.117718	0.037488	0.00168857	1.12493	1.04524	1.2107
rs113135335	0.119304	0.0374444	0.00144176	1.12671	1.04698	1.21251
rs113414093	0.116554	0.037418	0.00184	1.12362	1.04416	1.20912
rs114136102	0.117352	0.0374527	0.00172829	1.12452	1.04492	1.21017
rs11496066	0.118629	0.0375325	0.0015739	1.12595	1.0461	1.2119
rs11561066	0.117849	0.0374616	0.00165595	1.12507	1.04543	1.21079
rs11583755	0.117167	0.0374665	0.00176455	1.12431	1.0447	1.20998
rs11602873	0.121542	0.0375515	0.00120926	1.12924	1.04911	1.21549
rs11614914	0.11625	0.0374222	0.00189358	1.12328	1.04384	1.20876
rs11616380	0.119514	0.0375645	0.00146477	1.12695	1.04696	1.21305
rs11646052	0.118574	0.0374541	0.00154637	1.12589	1.0462	1.21165
rs11651755	0.124713	0.0371871	0.000797475	1.13282	1.05319	1.21847
rs11680058	0.118809	0.0374662	0.00151857	1.12616	1.04642	1.21197
rs116861182	0.118363	0.0374602	0.00157928	1.12565	1.04597	1.21141
rs11688682	0.118604	0.0374866	0.00155663	1.12592	1.04616	1.21177
rs11699802	0.115036	0.037336	0.00206234	1.12191	1.04275	1.20709
rs117001013	0.118019	0.0374772	0.00163778	1.12527	1.04557	1.21103
rs11708067	0.113846	0.0374289	0.00235289	1.12058	1.04132	1.20588
rs117316450	0.119939	0.0373682	0.00132893	1.12743	1.0478	1.2131
rs117483894	0.118534	0.0374747	0.00156136	1.12584	1.04611	1.21165
rs11759026	0.120866	0.0374572	0.00125188	1.12847	1.04859	1.21444
rs11842871	0.118504	0.0374745	0.0015655	1.12581	1.04608	1.21161
rs11870735	0.117874	0.0374603	0.00165159	1.1251	1.04545	1.21082
rs11926707	0.114471	0.0387668	0.00314889	1.12128	1.03924	1.2098
rs11998023	0.118727	0.0374489	0.00152237	1.12606	1.04637	1.21182
rs12001437	0.116887	0.0374418	0.00179722	1.12399	1.04446	1.20958
rs12056338	0.119372	0.0374259	0.00142495	1.12679	1.04709	1.21255
rs12185519	0.117584	0.0374629	0.00169709	1.12478	1.04515	1.21047
rs12187734	0.118512	0.0374625	0.00155888	1.12582	1.04612	1.2116
rs12192275	0.120532	0.0373857	0.00126412	1.1281	1.04839	1.21386
rs12380322	0.118392	0.0374755	0.00158203	1.12569	1.04597	1.21148
rs12419690	0.118568	0.0374615	0.00155056	1.12588	1.04618	1.21166
rs12422600	0.117211	0.0374388	0.00174369	1.12436	1.04481	1.20996
rs12454712	0.116428	0.0374484	0.00187708	1.12348	1.04397	1.20904
rs12505942	0.119355	0.0374155	0.00142277	1.12677	1.0471	1.21251
rs12539264	0.1159	0.0372926	0.00188448	1.12288	1.04374	1.20803
rs1260326	0.114323	0.0374489	0.00226738	1.12111	1.04177	1.2065
rs12603589	0.118072	0.0374912	0.00163655	1.12532	1.0456	1.21113
rs12625671	0.115537	0.0374128	0.00201391	1.12248	1.04311	1.20788
rs12640250	0.117446	0.0374718	0.00172287	1.12462	1.04498	1.21033
rs12719778	0.118191	0.0374838	0.0016153	1.12546	1.04574	1.21126
rs12789028	0.116058	0.0373897	0.00190919	1.12306	1.0437	1.20845
rs12883788	0.120334	0.037356	0.00127617	1.12787	1.04824	1.21355
rs12910361	0.128893	0.0369165	0.000480379	1.13757	1.05817	1.22293
rs12918782	0.116765	0.0373985	0.00179515	1.12386	1.04442	1.20933
rs12920022	0.118354	0.0374541	0.00157788	1.12564	1.04597	1.21138
rs1296328	0.117773	0.0374828	0.00167762	1.12499	1.0453	1.21075
rs12986742	0.119053	0.0374511	0.00147835	1.12643	1.04671	1.21222
rs12992995	0.116773	0.0374127	0.00180108	1.12386	1.0444	1.20937
rs13024606	0.117785	0.0374662	0.00166788	1.125	1.04535	1.21072
rs13041756	0.117936	0.0374724	0.00164799	1.12517	1.04549	1.21092
rs13085136	0.115171	0.0373464	0.00204338	1.12206	1.04287	1.20728
rs13094957	0.119681	0.0374997	0.00141533	1.12714	1.04726	1.2131
rs13099581	0.118386	0.0374684	0.00157966	1.12568	1.04597	1.21146
rs1316776	0.119176	0.0374887	0.00147792	1.12657	1.04676	1.21246
rs13237518	0.117373	0.0374527	0.00172504	1.12454	1.04495	1.21019
rs13262861	0.114742	0.0375134	0.00222303	1.12158	1.04208	1.20716
rs13266634	0.113054	0.0376142	0.00265036	1.11969	1.04011	1.20536
rs13268508	0.116264	0.0374424	0.00190192	1.12329	1.04381	1.20883
rs13406280	0.117319	0.0374477	0.00173108	1.12448	1.0449	1.21012
rs13415288	0.118484	0.0374559	0.00155998	1.12579	1.0461	1.21155
rs13426680	0.117447	0.0374888	0.00173122	1.12462	1.04495	1.21037
rs13434089	0.119361	0.0374713	0.0014455	1.12678	1.04699	1.21265
rs1408579	0.118972	0.0374424	0.00148576	1.12634	1.04664	1.21211
rs1412234	0.118035	0.0374909	0.00164196	1.12528	1.04556	1.21109
rs1426371	0.119052	0.0374641	0.00148422	1.12643	1.04668	1.21225
rs1431819	0.119992	0.0373356	0.00130959	1.12749	1.04793	1.21309
rs145904381	0.119518	0.0373604	0.00137881	1.12695	1.04738	1.21257
rs1470560	0.117711	0.0374597	0.00167611	1.12492	1.04528	1.21062
rs149027146	0.11861	0.0374665	0.00154673	1.12593	1.04621	1.21172
rs149336329	0.119038	0.0374383	0.00147482	1.12641	1.04672	1.21218
rs152839	0.117395	0.0374484	0.00171943	1.12456	1.04498	1.21021
rs1561927	0.120903	0.0372644	0.00117676	1.12852	1.04903	1.21402
rs1562396	0.118939	0.0375104	0.00152012	1.1263	1.04647	1.21223
rs1567353	0.118698	0.0374495	0.0015267	1.12603	1.04634	1.21179
rs1641523	0.116928	0.0374901	0.00181522	1.12404	1.04441	1.20974
rs1650505	0.118154	0.0374777	0.00161794	1.12542	1.04571	1.2112
rs16881572	0.118942	0.0374152	0.00147792	1.1263	1.04666	1.212
rs17013314	0.117233	0.0374578	0.00174966	1.12438	1.04479	1.21004
rs17035289	0.116633	0.0374369	0.00183657	1.12371	1.04421	1.20926
rs17036160	0.116715	0.0375702	0.00189259	1.1238	1.04402	1.20968
rs17122772	0.118742	0.0374555	0.00152328	1.12608	1.04637	1.21186
rs17168486	0.116616	0.0374979	0.00187128	1.12369	1.04406	1.20938
rs17250977	0.118882	0.0374694	0.00150988	1.12624	1.04649	1.21206
rs17265513	0.118402	0.0374629	0.00157494	1.1257	1.046	1.21146
rs17439448	0.118929	0.0374261	0.00148453	1.12629	1.04663	1.21201
rs174541	0.121214	0.0371681	0.00110925	1.12887	1.04955	1.21417
rs17662402	0.118511	0.0374641	0.00155979	1.12582	1.04611	1.2116
rs17684074	0.11796	0.0374733	0.00164476	1.1252	1.04552	1.21095
rs177045	0.119458	0.0374443	0.00142128	1.12689	1.04715	1.2127
rs17772814	0.116988	0.0374769	0.00179867	1.12411	1.04449	1.20979
rs17791513	0.117147	0.0375184	0.00179395	1.12428	1.04458	1.21008
rs17810376	0.118229	0.0374634	0.00160023	1.1255	1.04582	1.21126
rs17819328	0.120661	0.037478	0.00128409	1.12824	1.04834	1.21424
rs1800574	0.119832	0.0374788	0.00138715	1.12731	1.04747	1.21323
rs1800961	0.122043	0.0374576	0.00112138	1.1298	1.04983	1.21587
rs1801645	0.115903	0.0373746	0.00192801	1.12289	1.04357	1.20823
rs1815591	0.118275	0.037473	0.00159794	1.12555	1.04585	1.21133
rs184509201	0.118759	0.0375171	0.00154831	1.1261	1.04626	1.21203
rs187653072	0.117106	0.0374657	0.00177384	1.12424	1.04464	1.2099
rs1929883	0.117722	0.0374813	0.00168475	1.12493	1.04525	1.21068
rs197374	0.116802	0.0374105	0.00179528	1.1239	1.04444	1.2094
rs1996617	0.119444	0.0374055	0.00140695	1.12687	1.04721	1.21259
rs2028150	0.116165	0.0374618	0.00192928	1.12318	1.04367	1.20875
rs2040792	0.11707	0.0374361	0.00176485	1.1242	1.04466	1.20979
rs2056857	0.117371	0.0374465	0.00172227	1.12454	1.04496	1.21018
rs2066827	0.117809	0.0374669	0.00166463	1.12503	1.04537	1.21075
rs2115107	0.115681	0.037379	0.00196944	1.12264	1.04333	1.20797
rs2169033	0.11658	0.0373999	0.00182625	1.12365	1.04423	1.20911
rs2188848	0.117985	0.0374627	0.00163604	1.12523	1.04557	1.21096
rs2197973	0.117264	0.0374742	0.00175295	1.12442	1.04479	1.21011
rs2237895	0.118861	0.0377534	0.00164188	1.12621	1.04589	1.21271
rs2237897	0.117015	0.037625	0.00187063	1.12414	1.04422	1.21017
rs2252115	0.118686	0.0374463	0.00152705	1.12602	1.04633	1.21177
rs2257883	0.119498	0.0374842	0.00143287	1.12693	1.0471	1.21284
rs2269247	0.118773	0.0374565	0.00151939	1.12611	1.0464	1.2119
rs2280141	0.117113	0.0374845	0.00178221	1.12425	1.04461	1.20995
rs2282456	0.117153	0.0374575	0.00176223	1.12429	1.04471	1.20994
rs2283220	0.117589	0.037499	0.0017139	1.12478	1.04508	1.21056
rs2289739	0.116331	0.0374718	0.00190609	1.12337	1.04382	1.20898
rs2290203	0.118043	0.0374981	0.001644	1.12529	1.04555	1.21111
rs2297508	0.118798	0.0374598	0.00151731	1.12614	1.04642	1.21194
rs231349	0.122302	0.0372338	0.0010209	1.1301	1.05056	1.21565
rs231361	0.116495	0.0375493	0.00191927	1.12355	1.04383	1.20936
rs2409742	0.118649	0.0374715	0.00154349	1.12597	1.04624	1.21178
rs2431115	0.117745	0.0374818	0.00168145	1.12496	1.04528	1.21071
rs244415	0.117669	0.0374872	0.00169582	1.12487	1.04518	1.21063
rs2453051	0.115628	0.0374326	0.00200854	1.12258	1.04317	1.20804
rs2456530	0.117418	0.037471	0.001727	1.12459	1.04496	1.21029
rs247975	0.117813	0.0374612	0.00166116	1.12503	1.04539	1.21075
rs2482506	0.115667	0.0373088	0.00193347	1.12262	1.04346	1.20779
rs2581787	0.118135	0.0374837	0.00162363	1.1254	1.04568	1.21119
rs2605281	0.119518	0.0374011	0.00139549	1.12695	1.0473	1.21267
rs2613499	0.117156	0.0374419	0.001754	1.12429	1.04474	1.2099
rs2633311	0.119144	0.0374231	0.00145408	1.12653	1.04686	1.21227
rs2642588	0.12067	0.0374018	0.00125393	1.12825	1.0485	1.21407
rs2723065	0.117115	0.0374925	0.00178599	1.12425	1.0446	1.20998
rs2725370	0.119925	0.037395	0.00134137	1.12741	1.04774	1.21315
rs2730827	0.119155	0.0374352	0.00145772	1.12654	1.04685	1.21231
rs2767036	0.118809	0.0374679	0.0015194	1.12615	1.04642	1.21197
rs2796441	0.113501	0.0373804	0.00239437	1.12019	1.04106	1.20535
rs279744	0.118878	0.0374661	0.00150893	1.12623	1.04649	1.21205
rs2820446	0.118474	0.0374902	0.00157696	1.12578	1.04602	1.21162
rs28642213	0.118283	0.0375528	0.00163397	1.12556	1.04569	1.21153
rs28712435	0.11977	0.0373632	0.00134794	1.12724	1.04764	1.21289
rs2872246	0.118134	0.037467	0.0016159	1.1254	1.04571	1.21115
rs28819812	0.119367	0.0374396	0.0014313	1.12678	1.04706	1.21258
rs291367	0.120553	0.0372927	0.00122658	1.12812	1.0486	1.21367
rs2943650	0.121679	0.0375871	0.0012068	1.12939	1.04918	1.21574
rs3020781	0.118892	0.0374503	0.00150012	1.12625	1.04654	1.21203
rs303760	0.118202	0.0374729	0.00160864	1.12547	1.04577	1.21125
rs3130283	0.115178	0.0373846	0.00206382	1.12207	1.04279	1.20738
rs3130931	0.117706	0.0374909	0.00169178	1.12491	1.04522	1.21069
rs314879	0.116371	0.0373994	0.00186091	1.12341	1.04401	1.20886
rs3217792	0.118279	0.0374809	0.00160112	1.12556	1.04584	1.21136
rs3217860	0.117817	0.0374937	0.00167615	1.12504	1.04533	1.21083
rs329122	0.118468	0.0374807	0.00157353	1.12577	1.04603	1.21159
rs340874	0.118731	0.0375523	0.00156831	1.12607	1.04616	1.21207
rs34298980	0.119732	0.0374242	0.00137745	1.1272	1.04747	1.21298
rs34329895	0.117443	0.0374531	0.00171418	1.12462	1.04502	1.21028
rs34506349	0.118425	0.0374662	0.00157316	1.12572	1.04602	1.2115
rs34584161	0.117597	0.0374942	0.0017103	1.12479	1.0451	1.21056
rs34715063	0.120756	0.0374852	0.00127553	1.12835	1.04842	1.21437
rs348330	0.119169	0.0374968	0.00148236	1.12656	1.04673	1.21247
rs34845373	0.118438	0.0374702	0.0015731	1.12574	1.04602	1.21152
rs34855922	0.118072	0.0374982	0.00163982	1.12532	1.04558	1.21115
rs35251247	0.116479	0.0374381	0.00186302	1.12353	1.04404	1.20908
rs35753840	0.118639	0.037451	0.00153573	1.12596	1.04627	1.21172
rs35895680	0.11617	0.03748	0.00193838	1.12319	1.04363	1.2088
rs35901985	0.117076	0.0374296	0.00176056	1.12421	1.04468	1.20978
rs35999103	0.11705	0.0374611	0.00178056	1.12418	1.04459	1.20982
rs36111056	0.115103	0.0371868	0.00196635	1.12199	1.04312	1.20682
rs362307	0.117556	0.0374543	0.00169729	1.12474	1.04513	1.21042
rs3744347	0.11827	0.0374633	0.00159432	1.12555	1.04586	1.2113
rs3747207	0.120671	0.0373751	0.00124384	1.12825	1.04856	1.21401
rs3751239	0.120602	0.0374714	0.00128853	1.12818	1.04829	1.21415
rs3753693	0.119115	0.0374277	0.00145991	1.1265	1.04682	1.21224
rs3755879	0.118607	0.03746	0.00154427	1.12593	1.04622	1.21171
rs379417	0.117465	0.0374589	0.00171359	1.12464	1.04503	1.21032
rs3798519	0.118449	0.0374834	0.0015775	1.12575	1.04601	1.21157
rs3802219	0.118334	0.0374765	0.001591	1.12562	1.0459	1.21141
rs3811978	0.118794	0.0374843	0.00152876	1.12614	1.04637	1.21199
rs38221	0.118391	0.0374624	0.00157624	1.12568	1.04599	1.21145
rs3828242	0.119308	0.0374055	0.00142473	1.12672	1.04707	1.21243
rs3845281	0.119162	0.0374718	0.00147256	1.12655	1.04678	1.21241
rs3845843	0.117409	0.0374592	0.00172262	1.12458	1.04497	1.21025
rs3872707	0.118547	0.0374589	0.0015523	1.12586	1.04616	1.21163
rs3887925	0.115615	0.0374083	0.00199733	1.12256	1.0432	1.20796
rs3918298	0.1209	0.0372003	0.00115414	1.12851	1.04916	1.21387
rs39328	0.118473	0.0374815	0.0015731	1.12578	1.04604	1.21159
rs410150	0.118966	0.0374366	0.00148395	1.12633	1.04665	1.21208
rs41304257	0.117293	0.0374554	0.00173899	1.12445	1.04486	1.2101
rs4148856	0.116286	0.0374328	0.00189305	1.12332	1.04385	1.20883
rs4237150	0.117854	0.0374874	0.00166753	1.12508	1.04538	1.21086
rs4238013	0.118584	0.0374989	0.00156513	1.1259	1.04612	1.21177
rs4281707	0.117969	0.0374825	0.00164778	1.12521	1.04551	1.21099
rs429358	0.115987	0.0374856	0.00197371	1.12298	1.04343	1.20859
rs4335	0.11736	0.0374646	0.00173283	1.12452	1.04491	1.21021
rs4382480	0.117992	0.0374743	0.00164051	1.12523	1.04555	1.21099
rs4397977	0.117198	0.0374413	0.00174694	1.12434	1.04479	1.20995
rs4479849	0.119214	0.0374363	0.00145036	1.12661	1.04691	1.21238
rs464605	0.117469	0.0375406	0.0017534	1.12465	1.04487	1.21052
rs4655617	0.116694	0.0374054	0.00181032	1.12378	1.04433	1.20926
rs4673712	0.117737	0.0374571	0.00167082	1.12495	1.04532	1.21064
rs4709746	0.118153	0.037477	0.00161771	1.12542	1.04571	1.2112
rs4776970	0.117751	0.0374638	0.00167199	1.12496	1.04532	1.21068
rs4805881	0.117093	0.0374548	0.00177048	1.12422	1.04465	1.20986
rs4809906	0.117785	0.0374744	0.00167184	1.125	1.04533	1.21074
rs4865796	0.115301	0.0373963	0.0020478	1.12221	1.0429	1.20755
rs4923543	0.115201	0.037341	0.00203481	1.1221	1.04291	1.2073
rs4929965	0.116883	0.0375233	0.00183987	1.12399	1.04429	1.20977
rs4930726	0.118146	0.0374815	0.00162098	1.12541	1.0457	1.2112
rs4976033	0.119256	0.0374181	0.00143691	1.12666	1.04699	1.21239
rs501470	0.12095	0.0372705	0.00117373	1.12857	1.04907	1.2141
rs506597	0.119718	0.0373963	0.00136799	1.12718	1.04752	1.2129
rs529565	0.10604	0.035963	0.00319229	1.11187	1.03619	1.19307
rs539515	0.115284	0.0372174	0.00195112	1.12219	1.04325	1.20711
rs55653563	0.118248	0.0374747	0.00160279	1.12552	1.04582	1.2113
rs55691245	0.119446	0.0374527	0.00142644	1.12687	1.04711	1.2127
rs55812705	0.118249	0.0374612	0.0015963	1.12552	1.04585	1.21127
rs55857387	0.118478	0.0374789	0.00157121	1.12578	1.04605	1.21159
rs56243018	0.120091	0.0373802	0.00131496	1.1276	1.04794	1.21332
rs56281442	0.117163	0.0374346	0.00174928	1.1243	1.04476	1.2099
rs56337234	0.118148	0.037487	0.00162327	1.12541	1.04569	1.21121
rs56348580	0.117247	0.0375079	0.00177251	1.1244	1.0447	1.21017
rs56365443	0.118215	0.0374632	0.00160231	1.12549	1.0458	1.21124
rs56392746	0.115947	0.0373861	0.00192647	1.12294	1.04359	1.20831
rs56823429	0.117632	0.0374882	0.00170198	1.12483	1.04514	1.21059
rs57235767	0.116821	0.0374518	0.00181312	1.12392	1.04437	1.20952
rs57286125	0.119434	0.0374662	0.00143365	1.12686	1.04708	1.21272
rs57327348	0.118449	0.0374684	0.00157066	1.12575	1.04604	1.21153
rs5758223	0.119565	0.0374336	0.00140287	1.12701	1.04728	1.2128
rs5762925	0.117446	0.0374508	0.00171256	1.12462	1.04503	1.21028
rs57767539	0.116274	0.0373381	0.00184517	1.1233	1.04403	1.20859
rs583769	0.117602	0.0374585	0.00169214	1.1248	1.04517	1.21048
rs58542926	0.118231	0.0374958	0.00161507	1.1255	1.04575	1.21133
rs59944054	0.119473	0.0374807	0.00143459	1.1269	1.04709	1.2128
rs6011155	0.118666	0.0374631	0.00153735	1.12599	1.04628	1.21178
rs601945	0.118309	0.0374916	0.0016016	1.12559	1.04585	1.21142
rs60384372	0.120158	0.0373928	0.00131168	1.12768	1.04798	1.21343
rs6059662	0.117941	0.0374751	0.00164846	1.12518	1.04549	1.21093
rs6066138	0.118076	0.0374837	0.00163231	1.12533	1.04562	1.21112
rs6073143	0.118043	0.0374654	0.00162867	1.12529	1.04562	1.21103
rs61579137	0.118071	0.0374638	0.00162375	1.12532	1.04565	1.21107
rs61736066	0.118486	0.0374664	0.00156444	1.12579	1.04608	1.21157
rs61779284	0.116006	0.037506	0.00198145	1.123	1.04341	1.20867
rs61817176	0.118699	0.0374577	0.00153025	1.12603	1.04632	1.21181
rs62080313	0.116041	0.0373977	0.00191642	1.12304	1.04367	1.20845
rs62107261	0.116164	0.0374256	0.00191011	1.12318	1.04374	1.20867
rs62262091	0.11986	0.0373961	0.00134992	1.12734	1.04766	1.21307
rs62271373	0.117674	0.0374647	0.00168418	1.12488	1.04524	1.21059
rs62452060	0.117027	0.0374328	0.00177004	1.12415	1.04463	1.20973
rs62492368	0.118983	0.0374516	0.00148819	1.12635	1.04663	1.21214
rs62618693	0.118694	0.0374593	0.00153169	1.12603	1.04631	1.21181
rs6495182	0.117677	0.0374723	0.00168734	1.12488	1.04522	1.21061
rs6538805	0.117538	0.0374662	0.00170592	1.12472	1.04509	1.21042
rs6545714	0.116868	0.0374595	0.00180933	1.12397	1.04441	1.2096
rs654629	0.119286	0.0374208	0.00143411	1.12669	1.04701	1.21244
rs6558173	0.118187	0.0374625	0.00160601	1.12545	1.04578	1.2112
rs6565922	0.11872	0.0374559	0.00152649	1.12605	1.04635	1.21183
rs6567160	0.119122	0.0374641	0.00147463	1.12651	1.04675	1.21234
rs667920	0.118944	0.0374403	0.0014886	1.12631	1.04661	1.21207
rs66815886	0.118797	0.0374778	0.0015255	1.12614	1.04638	1.21198
rs6708643	0.120929	0.0373496	0.00120473	1.12854	1.04888	1.21426
rs6710938	0.117273	0.0374612	0.00174506	1.12443	1.04482	1.21009
rs6714523	0.119261	0.0374215	0.00143781	1.12666	1.04698	1.21241
rs6715901	0.118732	0.0374503	0.00152233	1.12607	1.04637	1.21183
rs6716394	0.118051	0.037466	0.00162778	1.1253	1.04563	1.21105
rs67232546	0.121284	0.0373579	0.00116815	1.12895	1.04924	1.21471
rs6741676	0.118197	0.0374679	0.00160703	1.12547	1.04578	1.21123
rs676387	0.118182	0.0374796	0.00161477	1.12545	1.04574	1.21124
rs6766859	0.1174	0.0374616	0.00172517	1.12457	1.04496	1.21025
rs6777684	0.116556	0.0375042	0.00188477	1.12362	1.04399	1.20933
rs6792892	0.116825	0.0374279	0.00180026	1.12392	1.04443	1.20947
rs6813195	0.118771	0.037473	0.00152698	1.12611	1.04637	1.21193
rs6821438	0.116348	0.0374358	0.00188409	1.12339	1.04391	1.20891
rs6835992	0.117286	0.0374495	0.00173718	1.12444	1.04486	1.21008
rs6870983	0.117641	0.0374576	0.00168569	1.12484	1.04522	1.21053
rs6885132	0.11767	0.0374892	0.00169653	1.12487	1.04518	1.21064
rs6946660	0.117437	0.0374953	0.00173586	1.12461	1.04493	1.21037
rs697239	0.118974	0.037532	0.00152474	1.12634	1.04646	1.21232
rs6975279	0.115405	0.0372223	0.00193243	1.12233	1.04336	1.20727
rs6976111	0.116761	0.0374234	0.00180857	1.12385	1.04437	1.20938
rs7029718	0.119324	0.0374093	0.00142421	1.12674	1.04708	1.21245
rs712315	0.116865	0.0374125	0.00178603	1.12397	1.0445	1.20948
rs7124681	0.11688	0.0374603	0.00180792	1.12398	1.04442	1.20961
rs7132908	0.117827	0.0374714	0.00166406	1.12505	1.04538	1.21079
rs71372253	0.116497	0.0374214	0.00185125	1.12355	1.0441	1.20906
rs7147483	0.117656	0.03747	0.00168951	1.12486	1.04521	1.21058
rs7156625	0.116643	0.0374764	0.00185547	1.12372	1.04414	1.20937
rs7163757	0.117544	0.037483	0.00171318	1.12473	1.04506	1.21047
rs7178762	0.117619	0.0374705	0.00169534	1.12482	1.04517	1.21053
rs7224711	0.117335	0.0374518	0.00173058	1.1245	1.04491	1.21014
rs723355	0.118082	0.0374632	0.0016218	1.12534	1.04567	1.21108
rs7240767	0.118832	0.0374674	0.0015159	1.12618	1.04644	1.212
rs7246440	0.116521	0.0373916	0.00183167	1.12358	1.04418	1.20902
rs72631105	0.119129	0.03749	0.00148491	1.12652	1.04671	1.21241
rs72692804	0.116691	0.0373993	0.00180765	1.12377	1.04434	1.20924
rs727734	0.118319	0.0374604	0.00158584	1.1256	1.04592	1.21136
rs72802365	0.128666	0.0367878	0.000469598	1.13731	1.05819	1.22234
rs72803684	0.117184	0.0374377	0.00174736	1.12433	1.04478	1.20993
rs72926932	0.120301	0.0374283	0.00130823	1.12784	1.04806	1.21368
rs730497	0.120202	0.0374459	0.0013273	1.12772	1.04792	1.21361
rs730831	0.11643	0.0374372	0.00187082	1.12348	1.04399	1.20902
rs73121277	0.117033	0.0374295	0.00176745	1.12416	1.04464	1.20973
rs73221116	0.11555	0.0374136	0.00201195	1.12249	1.04312	1.2079
rs73226260	0.122773	0.0371412	0.000947833	1.13063	1.05125	1.216
rs74653713	0.117925	0.0374948	0.00166024	1.12516	1.04544	1.21096
rs74677818	0.118215	0.037458	0.00159983	1.12549	1.04582	1.21123
rs75080135	0.119397	0.0374147	0.00141697	1.12682	1.04714	1.21255
rs75253922	0.118516	0.0374658	0.00155985	1.12582	1.04611	1.21161
rs7538321	0.118618	0.0374538	0.00153987	1.12594	1.04625	1.2117
rs75432112	0.119454	0.0375127	0.00145069	1.12688	1.047	1.21286
rs7546252	0.118684	0.0374526	0.00153013	1.12601	1.04632	1.21178
rs757110	0.116408	0.0375405	0.00192955	1.12345	1.04376	1.20923
rs76263492	0.118297	0.0374584	0.00158808	1.12558	1.0459	1.21133
rs7633673	0.117169	0.0374425	0.00175224	1.12431	1.04475	1.20992
rs7645517	0.118024	0.0374694	0.00163338	1.12527	1.04559	1.21102
rs7645613	0.116872	0.0374379	0.00179769	1.12398	1.04445	1.20955
rs76549217	0.116702	0.0374509	0.0018324	1.12378	1.04425	1.20938
rs7659468	0.117865	0.0374586	0.00165219	1.12509	1.04545	1.2108
rs76675804	0.115474	0.0375039	0.00207696	1.12241	1.04286	1.20802
rs76789970	0.116584	0.0374114	0.00183156	1.12365	1.04421	1.20914
rs76895963	0.121985	0.0378768	0.00127935	1.12974	1.0489	1.2168
rs77136196	0.118739	0.0374704	0.00153024	1.12608	1.04634	1.21189
rs7719891	0.11606	0.0373985	0.00191353	1.12306	1.04369	1.20848
rs7732130	0.118773	0.0374999	0.0015387	1.12611	1.04631	1.212
rs7752666	0.118546	0.0374678	0.0015565	1.12586	1.04614	1.21165
rs7758002	0.118349	0.0374708	0.00158616	1.12564	1.04593	1.21142
rs7758115	0.116126	0.0373389	0.00187057	1.12314	1.04388	1.20842
rs77864822	0.120043	0.0374361	0.00134301	1.12755	1.04777	1.21339
rs7867635	0.115981	0.0374122	0.00193472	1.12297	1.04358	1.20841
rs7895872	0.118273	0.037463	0.00159373	1.12555	1.04587	1.21131
rs79090772	0.117358	0.0374603	0.00173106	1.12452	1.04492	1.21019
rs7918400	0.113948	0.037402	0.00231477	1.12069	1.04148	1.20594
rs79310463	0.118668	0.0374733	0.00154159	1.126	1.04626	1.21181
rs7941510	0.117529	0.0374635	0.00170599	1.12471	1.04509	1.21041
rs79598313	0.117843	0.0374666	0.0016592	1.12507	1.04541	1.2108
rs79687284	0.115771	0.0374335	0.00198346	1.12274	1.04331	1.20821
rs7970687	0.118402	0.0374689	0.00157764	1.1257	1.04599	1.21148
rs7991679	0.117422	0.037461	0.00172134	1.12459	1.04498	1.21027
rs8010382	0.118301	0.0374701	0.00159286	1.12558	1.04588	1.21136
rs80196932	0.117976	0.0374734	0.0016425	1.12522	1.04553	1.21097
rs8043085	0.118862	0.0374641	0.00151037	1.12621	1.04648	1.21202
rs8054556	0.11807	0.0374794	0.00163118	1.12532	1.04562	1.2111
rs8056890	0.117025	0.0374332	0.00177058	1.12415	1.04462	1.20973
rs8061528	0.118094	0.0374633	0.00162005	1.12535	1.04568	1.21109
rs8071043	0.11726	0.0375032	0.00176803	1.12441	1.04472	1.21018
rs8107527	0.116699	0.0374832	0.00184965	1.12378	1.04418	1.20945
rs8192675	0.119234	0.0374984	0.00147423	1.12663	1.0468	1.21256
rs827237	0.118363	0.0374669	0.00158245	1.12565	1.04595	1.21143
rs838720	0.118586	0.0374574	0.00154612	1.1259	1.0462	1.21167
rs860262	0.115708	0.0375825	0.0020785	1.12267	1.04294	1.20849
rs893617	0.117314	0.0375024	0.00175902	1.12447	1.04478	1.21024
rs917195	0.118607	0.0374774	0.00155211	1.12593	1.04619	1.21175
rs924753	0.118219	0.0374678	0.00160387	1.12549	1.0458	1.21125
rs9308614	0.118473	0.0374908	0.0015774	1.12578	1.04602	1.21162
rs9316500	0.1179	0.0374873	0.00166048	1.12513	1.04543	1.21091
rs9319943	0.113807	0.0369574	0.00207413	1.12054	1.04224	1.20472
rs9379084	0.117358	0.0374947	0.00174822	1.12452	1.04484	1.21027
rs9384	0.11829	0.0374873	0.00160237	1.12557	1.04583	1.21139
rs9390022	0.117721	0.0374631	0.00167621	1.12493	1.04529	1.21064
rs945187	0.118946	0.0374496	0.00149239	1.12631	1.0466	1.21209
rs9472139	0.118068	0.0374762	0.00163003	1.12532	1.04562	1.21109
rs9479	0.116882	0.0374206	0.00178726	1.12399	1.0445	1.20952
rs9505097	0.119036	0.0374731	0.00149034	1.12641	1.04664	1.21226
rs9515905	0.122375	0.037115	0.000976593	1.13018	1.05088	1.21546
rs9537803	0.116933	0.037452	0.00179494	1.12404	1.04449	1.20966
rs9563615	0.118616	0.0374853	0.00155439	1.12594	1.04618	1.21178
rs9587811	0.118463	0.03746	0.00156479	1.12577	1.04607	1.21153
rs9687832	0.114805	0.0374512	0.00217328	1.12166	1.04227	1.20709
rs9814945	0.11802	0.037465	0.00163195	1.12527	1.0456	1.21101
rs9828772	0.117194	0.0374584	0.00175619	1.12434	1.04475	1.20999
rs9859406	0.11398	0.0376489	0.00246636	1.12073	1.04101	1.20656
rs9872347	0.117411	0.0374553	0.00172039	1.12458	1.04498	1.21025
rs9873519	0.115743	0.0373857	0.00196216	1.12271	1.04338	1.20806
rs9913225	0.118961	0.0374362	0.00148445	1.12633	1.04664	1.21208
rs9927842	0.117656	0.0374576	0.00168342	1.12486	1.04523	1.21055
rs993380	0.117127	0.037451	0.0017632	1.12426	1.04469	1.20989
All	0.118053	0.0374031	0.00159821	1.1253	1.04576	1.2109

[truncated: 2 more sheets: Supplementary Table S11, Supplementary Table S12]
